# Supplementary material for: Jasmonic Acid-Induced β-Cyclocitral Confers Resistance to Bacterial Blight and Negatively Affects Abscisic Acid Biosynthesis in Rice
Source: Int J Mol Sci. 2023 Jan 15;24(2):1704. doi: 10.3390/ijms24021704 (PMC9866013; doi:10.3390/ijms24021704)
Supplement: Supplementary file 1 [file ijms-24-01704-s001.zip]

Archive with 2 entries (2 files):
- Supplementary Table S1 (maicroarray).xlsx
- Supplementary Table S2 Primer sequences (RT-qPCR).xlsx
