# Supplementary material for: Jasmonic Acid-Induced β-Cyclocitral Confers Resistance to Bacterial Blight and Negatively Affects Abscisic Acid Biosynthesis in Rice
Source: Int J Mol Sci. 2023 Jan 15;24(2):1704. doi: 10.3390/ijms24021704 (PMC9866013; doi:10.3390/ijms24021704)
Supplement: Supplementary file 1 [file ijms-24-01704-s001.zip › Supplementary Table S1 (maicroarray).xlsx]

## Sheet: Microarray result
Table S1. List of β-cyclocitral-responsive genes
GenbankAccession	Description	Fold change	q-value
Os06g0141200|mRNA|AK061234|CDS+3'UTR	Similar to RNA-binding protein EWS. [Os06t0141200-01]	25.3354	0.00200703
AK069495	Protein of unknown function DUF607 family protein. [Os03t0233000-01]	20.4301	0.000871184
AK110842	Similar to Xyloglucan 6-xylosyltransferase (EC 2.4.2.39) (AtXT1). [Os12t0149300-01]	16.1072	0.000238437
Os12g0503000|mRNA|AK061171|CDS+3'UTR	Similar to Ureide permease 4. [Os12t0503000-03]	14.4986	0.00123086
AU101352	Similar to VQ motif family protein, expressed. [Os07t0687400-00]	14.2499	0.0069468
NM_001048968	Similar to predicted protein. [Os01t0221600-00]	12.5325	0.00139651
AK111640	Protein kinase, core domain containing protein. [Os08t0248100-01]	12.3446	0.0420204
AK066552	Similar to Efflux carrier of polar auxin transport. [Os01t0919800-01]	11.3437	0.000969045
AK073310	Similar to Allantoin permease. [Os12t0503000-05]	11.0164	0.00215863
NM_001067016	Similar to OSIGBa0093K19.10 protein. [Os07t0649600-00]	10.6839	0.000145072
AK107210	Thiolase-like, subgroup domain containing protein. [Os02t0813600-01]	10.5752	0.0110685
AK058882	Similar to Class III chitinase homologue (OsChib3H-g) (Fragment). [Os11t0701500-01]	10.0856	0.000500681
Os06g0162800|mRNA|U78890|CDS+3'UTR	MADS box protein. [Os06t0162800-01]	9.91465	0.000873375
CT832513	YUCCA-like gene 4., Flavin monooxygenase-like enzyme., Auxin biosynthesis. [Os01t0224700-01]	9.62143	0.0043271
CI559059	Zinc finger, LSD1-type domain containing protein. [Os08t0130100-01]	9.48282	0.00136809
Os07g0664600|mRNA|AK105211|CDS+3'UTR	Similar to predicted protein. [Os07t0664600-02]	9.36763	0.00011551
AK106802	Pectin lyase fold/virulence factor domain containing protein. [Os02t0130200-01]	8.75795	0.00170631
AK243607	Similar to Bowman-Birk type bran trypsin inhibitor. [Os01t0124401-01]	8.74955	0.000398635
AK067110	Phosphate homeostasis., Phosphate transporter. [Os06t0493600-01]	8.45929	0.00211101
AK107957	Conserved hypothetical protein. [Os05t0145100-01]	8.2415	5.94541e-05
Os11g0655900|mRNA|AK108017|CDS+3'UTR	Thioredoxin fold domain containing protein. [Os11t0655900-01]	8.17051	0.000492797
AK099048	Conserved hypothetical protein. [Os01t0910500-01]	8.12889	9.01315e-05
AK066196	Protein of unknown function DUF594 family protein. [Os06t0120200-01]	7.862	0.00117143
Os12g0503000|mRNA|AK069916|CDS+3'UTR	Similar to Allantoin permease. [Os12t0503000-01]	7.46459	0.00229495
CT831395	Similar to RING-H2 finger protein ATL1O (RING-H2 finger protein ATL11). [Os05t0439000-01]	7.33132	0.00053457
AK106774	Similar to Leucoanthocyanidin dioxygenase-like protein. [Os01t0832600-01]	7.29527	0.00539376
AK066703	Similar to Protein binding protein. [Os04t0505200-01]	7.27686	0.0135907
AK059842	Uncharacterised protein family UPF0497, trans-membrane plant subgroup domain containing protein. [Os11t0649700-01]	7.23452	0.000297682
CT837674	Similar to Homeobox-leucine zipper protein HOX8. [Os10t0377300-01]	7.1585	0.00037672
osa-miR445d|Os05|3'seq	osa-miR445d|Os05|3'seq	7.11017	0.000205045
NM_001061575	Similar to SHR5-receptor-like kinase (Fragment). [Os05t0258400-00]	7.00339	0.00287389
NM_001186952	Oryza sativa Japonica Group Os04g0343200 (Os04g0343200) mRNA, complete cds [NM_001186952]	6.93732	0.00511029
AK068428	Conserved hypothetical protein. [Os04t0200700-01]	6.83464	0.00916455
Os11g0443700|mRNA|AK108232|CDS+3'UTR	Similar to Short chain alcohol dehydrogenase-like. [Os11t0443700-01]	6.81876	0.00387851
CI425314	Hypothetical conserved gene. [Os01t0676800-01]	6.79292	0.0117094
Os07g0664600|mRNA|AK109386|CDS+3'UTR	Glucose/ribitol dehydrogenase family protein. [Os07t0664600-01]	6.70217	0.000120613
AK071447	Terpenoid synthase domain containing protein. [Os04t0340300-01]	6.46313	0.00515711
AK063170	Peptidase C14, caspase catalytic domain containing protein. [Os03t0389100-01]	6.3361	0.000402864
Os02g0630600|COMBINER|CI435738|x	Os02g0630600|COMBINER|CI435738|x	6.30372	0.000221235
AK105965	Uncharacterised protein family UPF0005 domain containing protein. [Os01t0737500-01]	6.28535	0.00140344
NM_001067765	Oryza sativa Japonica Group Os08g0205000 (Os08g0205000) mRNA, complete cds [NM_001067765]	6.26957	0.000160035
NM_001060659	Cyclin-like F-box domain containing protein. [Os04t0657600-01]	6.26429	0.000386905
Os12g0183100|mRNA|AK060732|CDS+3'UTR	Similar to Branched chain alpha-keto acid dehydrogenase E1-alpha subunit (Fragment). [Os12t0183100-01]	6.19658	0.000132797
AK106901	Conserved hypothetical protein. [Os12t0136300-01]	6.12536	0.000410504
Os03g0826800|mRNA|AK065702|CDS+3'UTR	Os03g0826800|mRNA|AK065702|CDS+3'UTR	6.10895	0.000297682
Os08g0495800|mRNA|AK067229|CDS+3'UTR	Similar to alkaline alpha galactosidase 3. [Os08t0495800-02]	6.10011	6.85072e-05
CT851507	CT851507 Oryza sativa (indica cultivar-group) cv. Guang Lu Ai 4 Oryza sativa (indica cultivar-group) cDNA clone OSIGCRN132B05, mRNA sequence [CT851507]	6.06045	0.000170556
AK111255	Similar to TATA-binding protein associated factor 2N (RNA-binding protein 56) (TAFII68) (TAF(II)68). [Os01t0555100-01]	6.0594	0.00148508
Os11g0599000|COMBINER|CI443678|6	Hypothetical conserved gene. [Os11t0599101-01]	6.03031	0.00401038
CX101635	Hypothetical protein. [Os12t0516000-00]	6.0074	0.000656681
AK072580	Conserved hypothetical protein. [Os02t0683800-01]	5.99099	0.00384797
AK071325	Bacterial transferase hexapeptide repeat domain containing protein. [Os01t0919200-01]	5.82776	0.00175078
AK069508	Similar to Amino acid carrier (Fragment). [Os12t0194900-01]	5.76827	0.00396551
AK063353	Similar to Isocitrate lyase (Fragment). [Os07t0529000-01]	5.68576	0.000611739
AK072016	Oryza sativa Japonica Group cDNA clone:J013102F20, full insert sequence [AK072016]	5.68443	0.0261228
AK068350	Conserved hypothetical protein. [Os06t0559400-01]	5.67857	0.000449652
AK061154	C2 calcium-dependent membrane targeting domain containing protein. [Os07t0670300-02]	5.66799	0.00119449
AK069293	Similar to Lysine decarboxylase-like protein. [Os04t0518800-01]	5.65077	0.000438151
AK109469	Similar to Squamosa-promoter binding-like protein 3. [Os08t0531600-01]	5.63074	0.000325115
CT831479	UDP-glucuronosyl/UDP-glucosyltransferase family protein. [Os11t0145200-01]	5.59356	0.00101781
Os09g0308600|mRNA|AK058754|UTR	Non-protein coding transcript. [Os09t0308600-01]	5.59088	0.000331159
CT848336	Conserved hypothetical protein. [Os04t0649500-01]	5.56758	0.00144353
AK062716	EF-Hand type domain containing protein. [Os07t0619400-01]	5.51787	0.000230313
AJ491818	Oryza sativa high-affinity K+ transporter (HKT) 1;3., Sodium ion transport., Ion transporter. [Os02t0175000-01]	5.4864	0.00311469
BM418617	Conserved hypothetical protein. [Os06t0119900-01]	5.47404	0.000334518
AK105552	Sulfotransferase family protein. [Os01t0311600-01]	5.44807	0.000926916
AK066409	Oryza sativa Japonica Group cDNA clone:J013067G18, full insert sequence [AK066409]	5.4211	0.00981985
AK107858	Similar to GLUTAREDOXIN. [Os01t0368900-01]	5.39005	0.000208385
AK065112	UDP-glucuronosyl/UDP-glucosyltransferase family protein. [Os09t0517900-01]	5.31139	2.47162e-05
AK059130	Similar to Resistance protein candidate (Fragment). [Os08t0124500-01]	5.27152	0.0485068
Os01g0234300|COMBINER|CI333111|6	Rep: Pectinesterase inhibitor - Lycoris aurea (Golden hurricane lily) (Golden spiderlily), partial (64%) [TC501549]	5.15213	0.000566836
AK109681	Protein of unknown function DUF247, plant family protein. [Os05t0131000-01]	5.14195	0.00409743
CT830698	Oryza sativa calcineurin B-like (CBL) protein-interacting protein kinase 15., Microbe-assosiated molecular pattern (MAMP)-induced defense signaling pathway., Serine/threonine protein kinase. [Os11t0113700-01]	5.10331	9.50058e-05
AK241002	Oryza sativa Japonica Group cDNA, clone: J065053D12, full insert sequence [AK241002]	5.06706	6.85072e-05
AK102941	Similar to KI domain interacting kinase 1. [Os07t0541800-01]	4.98842	0.0142191
Os07g0601000|mRNA|AK067272|CDS+3'UTR	Similar to NADPH HC toxin reductase (Fragment). [Os07t0601000-01]	4.92164	0.000315915
AK287696	Oryza sativa Japonica Group cDNA, clone: J065129N03, full insert sequence [AK287696]	4.92007	6.85072e-05
Os04g0176100|COMBINER_EST|Os04g0176100|8	Winged helix repressor DNA-binding domain containing protein. [Os04t0176200-00]	4.90656	0.0334058
AK067819	Similar to NBS-LRR protein (Fragment). [Os04t0219600-01]	4.82482	0.000216816
AK111404	Conserved hypothetical protein. [Os07t0115200-01]	4.80194	0.0253696
AK068296	Similar to Monosaccharide transporter. [Os07t0131600-01]	4.72475	0.000595113
osa-miR169h|Os08|Mature	osa-miR169h|Os08|Mature	4.71102	0.000684033
Os11g0649600|mRNA|AK060103|CDS+3'UTR	Uncharacterised protein family UPF0497, trans-membrane plant subgroup domain containing protein. [Os11t0649600-01]	4.69379	0.000443355
AK111824	Serine/threonine protein kinase domain containing protein. [Os06t0717200-01]	4.69334	0.000393528
AK109480	Similar to Peroxidase BP 1 precursor. [Os01t0963000-02]	4.68447	0.0392335
BI813316	Similar to predicted protein. [Os01t0868900-02]	4.67213	0.00483835
Os11g0433300|COMBINER|CI142820|6	Os11g0433300|COMBINER|CI142820|6	4.62795	0.000426755
Os01g0203400|mRNA|AK120469|CDS+3'UTR	Conserved hypothetical protein. [Os01t0203400-01]	4.62341	0.00788999
AF004947	Similar to Protein kinase PK4. [Os12t0113500-02]	4.60443	6.24958e-05
CI116162	CI116162 Oryza sativa (japonica cultivar-group) supermix Oryza sativa (japonica cultivar-group) cDNA clone 023-M031R-E08 3', mRNA sequence [CI116162]	4.60227	0.000222814
Os03g0400700|COMBINER_EST|CI212879|6	Os03g0400700|COMBINER_EST|CI212879|6	4.59761	0.0006264
AK072401	Oryza sativa Japonica Group cDNA clone:J023077K12, full insert sequence [AK072401]	4.5889	0.000594826
AK107739	Heavy metal transport/detoxification protein domain containing protein. [Os04t0581800-01]	4.52959	0.0345145
AK120686	Alpha/beta hydrolase fold-3 domain containing protein. [Os09t0462100-02]	4.46385	0.000195528
AK243233	Conserved hypothetical protein. [Os03t0604566-01]	4.46348	0.00388363
AK068499	Similar to Beta-glucosidase. [Os07t0656200-01]	4.45477	5.94541e-05
CT854295	Hypothetical conserved gene. [Os12t0515800-01]	4.4352	0.000891082
AK067318	Similar to predicted protein. [Os12t0631800-01]	4.43467	0.000566836
CT835071	Non-protein coding transcript. [Os04t0394766-00]	4.41928	0.00062509
BT129603	Similar to Physical impedance induced protein. [Os03t0103200-01]	4.40621	0.0184006
CT855574	Similar to Thioredoxin h. [Os07t0190800-01]	4.38065	0.00143396
NM_001185859	Similar to SMC3 protein. [Os02t0133400-00]	4.35566	4.03515e-05
Os04g0679400|mRNA|AK068608|CDS+3'UTR	Similar to H0801D08.15 protein. [Os04t0679400-02]	4.33439	2.47162e-05
AY911869	Protein of unknown function DUF26 domain containing protein. [Os04t0659300-01]	4.30622	0.00048062
AK065941	bZIP transcription factor, bZIP-1 domain containing protein. [Os06t0662200-01]	4.27137	2.53487e-05
osa-miR169j|Os09|Mature	osa-miR169j|Os09|Mature	4.26839	0.000674105
osa-miR445a|Os07|3'seq	osa-miR445a|Os07|3'seq	4.26768	3.62254e-05
CT848085	Similar to Ethylene-responsive transcription factor 5 (Ethylene-responsive element binding factor 5) (EREBP-5) (AtERF5). [Os09t0287000-01]	4.22614	0.000443355
osa-miR169j|Os09|3'seq	Rep: Ac2-048 - Rattus norvegicus (Rat), partial (8%) [TC539039]	4.22541	0.000583961
AK067687	Thioredoxin domain 2 containing protein. [Os04t0608600-01]	4.20455	9.70678e-05
AK107231	Cytochrome P450 family protein. [Os03t0760000-01]	4.19807	0.00185013
NM_001063477	Oryza sativa Japonica Group Os06g0172800 (Os06g0172800) mRNA, complete cds [NM_001063477]	4.19232	0.000275793
Os06g0725000|mRNA|AK111790|CDS+3'UTR	Similar to Ntdin. [Os06t0725000-01]	4.17968	0.00124959
AK111612	Similar to Resistance protein candidate (Fragment). [Os01t0669100-01]	4.17842	0.0148915
AK073154	Conserved hypothetical protein. [Os04t0467000-01]	4.17718	0.00039051
NM_001061078	Similar to Cellulase homolog. [Os05t0129200-00]	4.15306	0.0107505
AK243542	Peptidase C14, caspase catalytic domain containing protein. [Os03t0388900-01]	4.14226	0.00136867
AK065891	Similar to Amino acid carrier (Fragment). [Os05t0424000-01]	4.13393	0.00184097
NM_001059001	Oryza sativa Japonica Group Os04g0322100 (Os04g0322100) mRNA, complete cds [NM_001059001]	4.11613	0.0179719
Os08g0190300|COMBINER_EST|CI157262|6	Rep: Expressed protein - Oryza sativa subsp. japonica (Rice), partial (11%) [TC484854]	4.11368	0.000242509
NM_001185200	Phosphate homeostasis., Phosphate transporter. [Os01t0110100-01]	4.11341	0.00331728
CI211258	Conserved hypothetical protein. [Os06t0261300-02]	4.09725	0.00344259
AK111589	Similar to Receptor kinase-like protein. [Os11t0569600-01]	4.09125	0.000579849
CI466599	C2 calcium-dependent membrane targeting domain containing protein. [Os07t0670200-01]	4.07136	0.0154287
AK105539	Epsin-like, N-terminal domain containing protein. [Os11t0244600-01]	4.06387	0.000257922
AK067924	Conserved hypothetical protein. [Os06t0329300-01]	4.05717	5.94541e-05
NM_001066919	Oryza sativa Japonica Group Os07g0635200 (Os07g0635200) mRNA, partial cds [NM_001066919]	4.04766	0.000323881
AK071515	Similar to Chaperone protein dnaJ. [Os06t0716100-02]	4.04623	9.24167e-05
Os01g0102900|mRNA|AK120535|CDS+3'UTR	Light regulated Lir1 family protein. [Os01t0102900-01]	4.03288	0.000217594
AU172702	AU172702 Rice panicle at ripening stage Oryza sativa (japonica cultivar-group) cDNA clone E10385, mRNA sequence [AU172702]	4.02584	0.00164108
AK063112	Conserved hypothetical protein. [Os06t0116900-01]	3.99507	0.0418476
AK063419	Rhodanese-like domain containing protein. [Os12t0428000-01]	3.98836	0.002529
BE040560	Protein of unknown function DUF1677, plant family protein. [Os03t0180100-01]	3.96517	0.00046509
NM_001056803	Similar to LOL3. [Os03t0389000-00]	3.95119	0.000372341
AK069432	Similar to senescence-associated protein DIN1. [Os04t0249600-01]	3.94285	0.0264737
AK067271	Protein of unknown function DUF594 family protein. [Os06t0119300-01]	3.94114	0.00115015
Os07g0517100|mRNA|AK063798|CDS+3'UTR	Heat shock protein Hsp20 domain containing protein. [Os07t0517100-02]	3.9182	0.00426448
AU089823	Conserved hypothetical protein. [Os02t0533700-01]	3.91521	0.000275918
AK240880	Non-protein coding transcript. [Os08t0536350-01]	3.90464	0.00114602
AK100197	Similar to Seed imbibition protein (Fragment). [Os04t0481100-02]	3.90401	7.89323e-05
AK070430	EF-Hand type domain containing protein. [Os06t0691600-01]	3.90195	0.00011551
BQ908601	Zinc finger, RING/FYVE/PHD-type domain containing protein. [Os09t0243200-01]	3.89044	0.00229144
AK243074	Conserved hypothetical protein. [Os01t0532300-01]	3.88512	0.000566836
AK061241	Hypothetical gene. [Os09t0449700-01]	3.85692	0.00287361
AY062182	Oryza sativa (indica cultivar-group) HAP3-like transcriptional-activator (HAP3b) mRNA, complete cds [AY062182]	3.84946	0.0104393
AK107809	Hypothetical protein. [Os12t0113600-01]	3.8224	0.00468897
Os10g0558700|mRNA|AK066303|CDS+3'UTR	Similar to Oxidoreductase, 2OG-Fe oxygenase family protein, expressed. [Os10t0558750-01]	3.79769	0.00135982
Os03g0722200|mRNA|AK068522|CDS+3'UTR	Conserved hypothetical protein. [Os03t0722200-01]	3.78638	0.0024068
osa-miR169n|Os11|5'seq	osa-miR169n|Os11|5'seq	3.76339	0.00577464
NM_001072974	Similar to ATP-dependent Clp protease ATP-binding subunit clpA homolog, chloroplast precursor (Fragment). [Os12t0230100-01]	3.76309	0.000370694
Os06g0572600|COMBINER|CI420859|6	Rep: Os02g0238300 protein - Oryza sativa subsp. japonica (Rice), partial (17%) [TC564413]	3.74354	0.000214038
NM_001048736	UDP-glucuronosyl/UDP-glucosyltransferase family protein. [Os01t0179600-01]	3.73729	0.000380493
NM_001189036	Small auxin-up RNA39., Negative regulator of auxin synthesis and transport., SAUR family protein. [Os09t0545300-01]	3.73537	0.00107868
AK099115	Hypothetical conserved gene. [Os11t0171700-02]	3.73302	0.000251729
AK064485	Glycerophosphoryl diester phosphodiesterase family protein. [Os02t0514500-01]	3.72986	0.000995751
NM_001058695	Transferase family protein. [Os04t0175500-00]	3.71168	0.00012016
AK060977	Similar to cDNA clone:001-039-A08, full insert sequence. [Os01t0554100-03]	3.70778	0.000913151
AK068084	Similar to Thaumatin-like protein 1 precursor. [Os09t0536400-01]	3.69924	0.00148981
AK100958	Lipase, GDSL domain containing protein. [Os05t0419800-01]	3.69645	5.71817e-05
Os06g0335900|mRNA|AK063497|CDS+3'UTR	Similar to Xyloglucan endotransglycosylase XET2 (Fragment). [Os06t0335900-02]	3.6954	0.00489614
Os03g0103300|COMBINER_EST|CI385032|0	Similar to QLTG-3-1 protein. [Os03t0103300-00]	3.69178	0.00758742
AB061311	Oryza sativa high-affinity K+ transporter (HKT) 2;1., Sodium ion transport., Ion transporter. [Os06t0701700-01]	3.68829	0.0033906
AK073755	Similar to EXO. [Os07t0188700-01]	3.6715	0.000438371
AK243269	Similar to H1005F08.5 protein. [Os04t0664900-01]	3.67033	0.0180161
Os04g0583200|mRNA|AK073181|CDS+3'UTR	Conserved hypothetical protein. [Os04t0583200-01]	3.66897	0.000695426
AK066408	Similar to predicted protein. [Os01t0919600-02]	3.65876	0.000343096
CF278033	Hypothetical conserved gene. [Os01t0899100-00]	3.63667	0.000438151
AK241615	Myb transcription factor domain containing protein. [Os01t0298400-01]	3.62431	0.00532687
Os01g0642200|mRNA|AK105174|CDS+3'UTR	Os01g0642200|mRNA|AK105174|CDS+3'UTR	3.62059	0.000100998
AK100975	Phospholipase D lambda. [Os09t0421300-01]	3.61465	0.000474066
Os01g0720800|COMBINER|CI003409|6	Hypothetical conserved gene. [Os01t0720800-01]	3.60827	0.000257768
NM_001072157	Oryza sativa Japonica Group Os11g0126500 (Os11g0126500) mRNA, complete cds [NM_001072157]	3.60735	5.94541e-05
AK102295	Similar to Auxin influx carrier protein. [Os10t0147400-02]	3.60545	0.0101475
AK108357	Hypothetical protein. [Os02t0216400-01]	3.60504	0.00873752
Os06g0125200|mRNA|AK102200|CDS+3'UTR	Protein of unknown function DUF581 family protein. [Os06t0125200-01]	3.59368	0.00100581
Os04g0505500|mRNA|AK063370|CDS+3'UTR	Conserved hypothetical protein. [Os04t0505500-01]	3.58239	0.000655241
AK105095	Nodulin-like domain containing protein. [Os12t0637700-01]	3.57699	0.000276001
Os09g0282300|COMBINER_EST|BU673335|7	Rep: WIP4 - Oryza sativa subsp. indica (Rice), partial (60%) [TC498800]	3.57177	5.71864e-05
AF488521	Cytochrome P450 family protein. [Os08t0507100-00]	3.56578	0.0446797
AK120226	Similar to Dynein light chain 1, cytoplasmic. [Os01t0760000-01]	3.55681	0.00394128
NM_001058486	Gibberellin 20 oxidase 1 (EC 1.14.11.-) (Gibberellin C-20 oxidase 1) (GA 20-oxidase 1) (Os20ox). [Os03t0856700-02]	3.54989	0.000288363
osa-miR169l|Os08|3'seq	osa-miR169l|Os08|3'seq	3.53584	0.000971626
Os01g0750500|mRNA|AK104228|CDS+3'UTR	Protein of unknown function DUF814 domain containing protein. [Os01t0750500-01]	3.52845	0.000816795
Os12g0281600|mRNA|AK072326|CDS+3'UTR	NB-ARC domain containing protein. [Os12t0281600-01]	3.52434	0.00225742
Os11g0286800|mRNA|AK100763|CDS+3'UTR	Similar to Cycloartenol synthase. [Os11t0286800-02]	3.52411	0.0271438
AK068176	Similar to H0815C01.4 protein. [Os04t0451200-02]	3.51914	0.000958073
CI280618	Hypothetical protein. [Os12t0117700-01]	3.51856	0.0384415
NM_001074709	Oryza sativa Japonica Group Os11g0588500 (Os11g0588500) mRNA, complete cds [NM_001074709]	3.50934	0.000297682
Os09g0343500|COMBINER_EST|CB651331|7	Os09g0343500|COMBINER_EST|CB651331|7	3.49889	0.00175776
Os12g0437800|mRNA|AK121693|CDS+3'UTR	Similar to MPI. [Os12t0437800-01] subtilisin/chymotrypsin inhibitor	3.49582	0.00114555
Os12g0632800|COMBINER_EST|CI263032|6	Rep: Os12g0632800 protein - Oryza sativa subsp. japonica (Rice), partial (10%) [TC528107]	3.48788	0.000105634
AK067472	Conserved hypothetical protein. [Os06t0294000-01]	3.47712	0.00127502
AK241702	C2 domain containing protein. [Os02t0816000-01]	3.47211	0.00860131
Os04g0571300|mRNA|AK119923|CDS+3'UTR	Similar to OSIGBa0127A14.1 protein. [Os04t0571300-02]	3.46185	0.000724787
AK062723	Hypothetical protein. [Os09t0322400-01]	3.4532	0.00328666
CT844135	Conserved hypothetical protein. [Os02t0525100-01]	3.4512	0.000104271
AK070385	Similar to HGA4. [Os01t0118700-01]	3.44794	0.00971449
Os07g0188700|mRNA|AK063957|CDS+3'UTR	Hypothetical conserved gene. [Os07t0188700-03]	3.44789	0.0161894
Os02g0643200|mRNA|AK106784|CDS+3'UTR	YABBY protein family protein. [Os02t0643200-01]	3.44741	0.000252927
Os01g0946700|mRNA|AF337174|CDS+3'UTR	Similar to Glucan endo-1,3-beta-glucosidase GV (EC 3.2.1.39) ((1->3)-beta-glucan endohydrolase GV) ((1->3)-beta-glucanase isoenzyme GV) (Beta-1,3- endoglucanase GV). [Os01t0946700-01]	3.44407	0.00901255
osa-miR169e|Os02|5'seq	osa-miR169e|Os02|5'seq	3.44295	0.000136634
AK119861	Phospholipase D. [Os06t0604300-01]	3.4324	0.00319269
AK067411	Similar to Anthocyanidin reductase. [Os04t0630800-01]	3.43024	0.00037672
AK061088	Conserved hypothetical protein. [Os07t0665100-01]	3.42846	0.000785327
CT862778	Similar to DnaJ domain containing protein, expressed. [Os03t0323600-01]	3.42626	3.62254e-05
Os03g0782500|mRNA|AK105637|CDS+3'UTR	Helix-loop-helix DNA-binding domain containing protein. [Os03t0782500-01]	3.41513	0.00636843
Os04g0295400|mRNA|AK067477|CDS+3'UTR	Mannose-binding lectin domain containing protein. [Os04t0295400-02]	3.40869	0.0124607
AK070683	Similar to Hydroxyproline-rich glycoprotein DZ-HRGP precursor. [Os11t0307600-02]	3.39483	0.000959437
AK102756	Similar to Beta-galactosidase precursor (EC 3.2.1.23) (Lactase). [Os06t0573600-01]	3.37399	0.00384797
AK064412	Maf-like protein family protein. [Os03t0724700-03]	3.37316	0.000593513
Os02g0525700|COMBINER_EST|CB632237|7	Rep: Os02g0525600 protein - Oryza sativa subsp. japonica (Rice), partial (54%) [TC535444]	3.35331	0.000337447
Os11g0444700|mRNA|AK104816|CDS+3'UTR	Octicosapeptide/Phox/Bem1p domain containing protein. [Os11t0444700-01]	3.35057	0.000691264
Os03g0183000|mRNA|AK060527|CDS+3'UTR	Similar to AP2 domain containing protein RAP2.6 (Fragment). [Os03t0183000-01]	3.34536	0.00086293
CT849551	Similar to MybHv5 (Fragment). [Os08t0549000-00]	3.34435	6.83558e-05
Os02g0609000|mRNA|AK062391|CDS+3'UTR	Conserved hypothetical protein. [Os02t0609000-01]	3.34202	0.0037666
AK063055	Hypothetical protein. [Os10t0360600-01]	3.34038	0.000255684
AK106632	Cytochrome P450 family protein. [Os06t0191800-01]	3.33212	0.0299736
CI127504	CI127504 Oryza sativa (japonica cultivar-group) Panicles more than 5cm stage and Panicles one day after flowering Oryza sativa (japonica cultivar-group) cDNA clone 025-M056R-G10 3', mRNA sequence [CI127504]	3.31997	0.000291902
AK107743	Conserved hypothetical protein. [Os10t0467000-01]	3.31746	4.03515e-05
CR292418	CR292418 Oryza sativa library (Han B) Oryza sativa cDNA clone y643d07p3, mRNA sequence [CR292418]	3.31066	0.000813923
AK063610	Similar to AT.I.24-1 protein (Fragment). [Os12t0538700-01]	3.30105	0.00132288
Os12g0512000|COMBINER_EST|C98496|6	Os12g0512000|COMBINER_EST|C98496|6	3.2945	0.0458987
Os03g0600600|COMBINER_EST|Os03g0600600|8	Similar to Beta-1,3-glucanase. [Os03t0600600-00]	3.29352	0.0418195
CT831530	Similar to beta-1,3-galactosyltransferase sqv-2. [Os05t0427200-02]	3.28376	0.000580285
Os06g0160600|COMBINER_EST|CI147415|6	Rep: Os06g0160600 protein - Oryza sativa subsp. japonica (Rice), complete [TC492063]	3.27526	0.000257768
AK071017	Conserved hypothetical protein. [Os01t0924200-01]	3.27169	6.67228e-05
AK068832	Metallophosphoesterase domain containing protein. [Os07t0274100-02]	3.26241	0.036982
AK067479	Similar to Beta-galactosidase. [Os03t0255100-02]	3.25622	9.62479e-05
Os06g0272900|COMBINER_EST|CI222751|6	Rep: Leaf senescence protein-like - Oryza sativa subsp. japonica (Rice), partial (97%) [TC507053]	3.25167	0.00944969
Y08987	O.sativa osr40g2 gene [Y08987]	3.2356	0.000275918
AU166132	AU166132 Rice panicle shorter than 3cm Oryza sativa (japonica cultivar-group) cDNA clone E31777, mRNA sequence [AU166132]	3.23061	0.000609327
AK120133	NB-ARC domain containing protein. [Os06t0267900-01]	3.22997	0.00889582
AK058775	Protein of unknown function DUF292, eukaryotic domain containing protein. [Os03t0257500-01]	3.2261	0.00255175
CI150187	CI150187 Oryza sativa (japonica cultivar-group) Panicles mixture of one, two, three weeks after flowering Oryza sativa (japonica cultivar-group) cDNA clone 029-M021R-H08 3', mRNA sequence [CI150187]	3.21704	0.0359138
BI801204	Cytochrome P450 family protein. [Os03t0371400-01]	3.21448	0.0112002
AK109360	Similar to Ethylene response factor 2. [Os07t0617000-01]	3.20378	0.0021455
AK066537	Protein kinase, core domain containing protein. [Os05t0253200-01]	3.20056	0.000510675
AK073634	Hypothetical conserved gene. [Os05t0386900-03]	3.18547	0.00109438
Os04g0571300|mRNA|AK064611|CDS+3'UTR	Cyclin-like F-box domain containing protein. [Os04t0571300-01]	3.18096	0.00129725
CT855839 (AK120562)	Similar to Bowman-Birk type trypsin inhibitor (WTI). [Os03t0823400-01]	3.17589	0.000196682
NM_001067694	Germin-like protein precursor. [Os08t0189400-00]	3.16991	0.00108115
CB641565	Non-protein coding transcript. [Os05t0380200-01]	3.16915	0.000813923
Os07g0684100|mRNA|AK105051|CDS+3'UTR	Os07g0684100|mRNA|AK105051|CDS+3'UTR	3.161	0.000310601
AK068923 (AK065109)	Terpenoid cylases/protein prenyltransferase alpha-alpha toroid domain containing protein. [Os03t0347900-02]	3.16021	0.00462744
Os04g0282400|mRNA|AK120187|CDS+3'UTR	Similar to FPF1 protein-like (RAA1). [Os04t0282400-01]	3.15574	0.00574197
AK062594	Conserved hypothetical protein. [Os07t0187900-01]	3.15119	0.000259767
AK107070	Conserved hypothetical protein. [Os10t0516900-01]	3.14779	0.00369109
AK105185	Hypothetical protein. [Os12t0176300-01]	3.1388	3.62254e-05
Os04g0614100|mRNA|AY177698|CDS+3'UTR	Transcription factor, MADS-box domain containing protein. [Os04t0614100-00]	3.13858	0.00170631
AK102359	Ankyrin repeat containing protein. [Os05t0129400-01]	3.13381	0.000186651
AK109831	Aminoacyl-tRNA synthetase, class I, conserved site domain containing protein. [Os06t0321700-01]	3.13378	0.000337447
NM_001065992	Oryza sativa Japonica Group Os07g0414700 (Os07g0414700) mRNA, complete cds [NM_001065992]	3.12502	0.00149975
AK111343	Conserved hypothetical protein. [Os08t0136600-01]	3.11935	0.00169069
Os03g0582800|COMBINER|CI071043|6	Rep: Chromosome 13 contig 1, DNA sequence - Ostreococcus tauri, partial (3%) [TC518305]	3.11294	0.0195866
AK243452	Conserved hypothetical protein. [Os08t0201100-01]	3.11236	0.00225956
Os09g0286800|COMBINER|CI102721|6	Os09g0286800|COMBINER|CI102721|6	3.10151	0.00409743
NM_001070389	Similar to predicted protein. [Os09t0548300-01]	3.09931	0.000110246
Os01g0371500|mRNA|AK062937|CDS+3'UTR	Similar to Glutathione-S-transferase 19E50. [Os01t0371500-01]	3.09891	0.00407622
AK067645	Similar to Phosphate starvation regulator protein (Regulatory protein of P- starvation acclimation response Psr1). [Os07t0685300-01]	3.09889	0.0003413
CX113712	Similar to Early nodulin (Fragment). [Os06t0142350-01]	3.09377	0.0178293
AK120078	Similar to Prp18 domain containing protein, expressed. [Os03t0701100-02]	3.09035	0.00107868
Os01g0301900|COMBINER_EST|AU174574|7	Os01g0301900|COMBINER_EST|AU174574|7	3.09017	0.00129725
CT846952	CT846952 Oryza sativa (indica cultivar-group) cv. Guang Lu Ai 4 Oryza sativa (indica cultivar-group) cDNA clone OSIGCSN079G24, mRNA sequence [CT846952]	3.08642	2.47162e-05
CT829432	Conserved hypothetical protein. [Os10t0522700-01]	3.08487	0.0280646
CT854101	Conserved hypothetical protein. [Os06t0195800-01]	3.08422	0.0014275
CX109109	Metallothionein-like protein. [Os01t0974200-01]	3.08079	0.00642774
Os05g0355400|mRNA|AK070138|CDS+3'UTR	Rossmann-like alpha/beta/alpha sandwich fold domain containing protein. [Os05t0355400-01]	3.08065	0.000863549
Os02g0227100|mRNA|AK066722|CDS+3'UTR	Conserved hypothetical protein. [Os02t0227100-01]	3.07557	0.0088332
AK061281	Conserved hypothetical protein. [Os11t0195800-01]	3.07457	0.0314003
AK070414	Oryza sativa Japonica Group cDNA clone:J023053H09, full insert sequence [AK070414]	3.07107	0.000220155
CT846717	Hypothetical conserved gene. [Os03t0183000-03]	3.06775	0.000535401
AK064956	Similar to glycerol-3-phosphate acyltransferase 1. [Os03t0832800-01]	3.06629	0.0346836
Os06g0500300|COMBINER_EST|CI188467|6	Rep: Os06g0500300 protein - Oryza sativa subsp. japonica (Rice), complete [TC523158]	3.06157	0.00102453
CI063978	CI063978 Oryza sativa (japonica cultivar-group) UVC irradiated shoot Oryza sativa (japonica cultivar-group) cDNA clone 014-M088R-C12 3', mRNA sequence [CI063978]	3.05031	0.000288363
NM_001053905	Oryza sativa Japonica Group Os02g0605400 (Os02g0605400) mRNA, complete cds [NM_001053905]	3.0471	3.74696e-05
CT844004	VQ domain containing protein. [Os06t0618700-01]	3.04613	0.00257963
AK071957	Serine/threonine protein kinase-related domain containing protein. [Os12t0632900-01]	3.04527	0.00636843
AK106273	Hypothetical conserved gene. [Os01t0159000-01]	3.04254	0.0297028
Os05g0223200|mRNA|AK106308|CDS+3'UTR	Similar to Glycine-rich RNA-binding protein GRP2A. [Os05t0223200-01]	3.03835	0.0305592
NM_001062299	Similar to metal tolerance protein. [Os05t0461900-00]	3.02923	0.000917167
AK067507	2OG-Fe(II) oxygenase domain containing protein. [Os03t0439500-01]	3.02895	0.0363404
AK120813	Similar to Associated with HOX family protein, expressed. [Os12t0160500-02]	3.02837	0.00195499
AK060958	Cellular retinaldehyde-binding/triple function, C-terminal domain containing protein. [Os02t0668500-01]	3.02731	0.000380493
AK063725	Conserved hypothetical protein. [Os04t0434400-01]	3.01971	0.000968684
CT842055	Similar to MOTHER of FT and TF1 protein. [Os06t0498800-01]	3.01817	0.0100571
AK106466	Hypothetical protein. [Os11t0239900-01]	3.01375	0.0201151
AK070354	Conserved hypothetical protein. [Os02t0583900-01]	3.01313	0.00191311
CT846082	Similar to RAV-like protein. [Os01t0141000-01]	3.00499	0.00584391
CI504671	Conserved hypothetical protein. [Os02t0525600-01]	3.00233	0.00115199
AU070982	Uncharacterised conserved protein UCP031279 domain containing protein. [Os03t0769700-01]	2.99963	0.000721152
AU166424	Protein of unknown function DUF584 family protein. [Os02t0629000-01]	2.99789	0.00536231
AK109931	TGF-beta receptor, type I/II extracellular region family protein. [Os02t0699000-01]	2.99179	0.0457623
AK063586	Armadillo-type fold domain containing protein. [Os01t0931200-01]	2.98929	0.00129278
AK119391	ABC transporter-like domain containing protein. [Os07t0191600-02]	2.98836	0.0277982
AK066822	Conserved hypothetical protein. [Os08t0530100-01]	2.98644	0.00118138
CB097141	Conserved hypothetical protein. [Os04t0161100-00]	2.96914	0.000426755
C97857	Hypothetical gene. [Os04t0621650-01]	2.96874	0.0123095
osa-miR446|Os06|5'seq	osa-miR446|Os06|5'seq	2.96795	0.00117143
AK064306	Cytochrome P450 family protein. [Os01t0803800-01]	2.96325	0.00248959
NM_001055507	Protein of unknown function DUF6, transmembrane domain containing protein. [Os03t0149300-01]	2.95988	0.000695913
Os08g0545300|mRNA|AK108562|CDS+3'UTR	Similar to NAD-dependent sorbitol dehydrogenase. [Os08t0545300-01]	2.95617	0.000802511
AK108414	Streptomyces cyclase/dehydrase family protein. [Os03t0297600-01]	2.95533	0.00806832
AU057660	ABC transporter-like domain containing protein. [Os08t0167000-01]	2.951	0.0103437
CB653291	Conserved hypothetical protein. [Os05t0553300-01]	2.94714	0.00595127
Os04g0527000|mRNA|AK099545|CDS+3'UTR	GRAM domain containing protein. [Os04t0527000-01]	2.94374	0.000255684
Os12g0407800|mRNA|AK106427|CDS+3'UTR	Os12g0407800|mRNA|AK106427|CDS+3'UTR	2.94355	0.002169
Os02g0667300|mRNA|AK099066|CDS+3'UTR	Alcohol dehydrogenase superfamily, zinc-containing protein. [Os02t0667300-02]	2.93315	0.0423972
AK065505	ATPase, AAA-type, core domain containing protein. [Os07t0192000-01]	2.92744	0.0135957
Os10g0127900|mRNA|AK101231|CDS+3'UTR	Similar to F-box domain containing protein, expressed. [Os10t0127900-03]	2.92722	0.00468505
Os09g0248200|mRNA|AK107545|CDS+3'UTR	Frigida-like family protein. [Os09t0248200-02]	2.92613	0.00351567
AK109526	Cytochrome P450 family protein. [Os05t0482400-01]	2.92518	0.00129278
AK112058	Conserved hypothetical protein. [Os02t0498100-01]	2.92075	0.000583905
Os03g0358800|COMBINER_EST|Os03g0358800|8	Hypothetical conserved gene. [Os03t0358800-00]	2.92051	0.0213251
AK108249	Similar to Zing finger transcription factor PEI1. [Os05t0525900-01]	2.90855	0.000483399
AK101523	Similar to Chloride channel protein CLC-a (AtCLC-a). [Os12t0438600-01]	2.90756	0.0139687
NM_001049329	Similar to S-adenosylmethionine synthetase 1 (EC 2.5.1.6) (Methionine adenosyltransferase 1) (AdoMet synthetase 1) (Fragment). [Os01t0293000-01]	2.907	0.00204291
Os05g0589400|mRNA|AK059813|CDS+3'UTR	Similar to I-box binding factor (Fragment). [Os05t0589400-01]	2.9067	0.00588762
AK100302	EF hand domain containing protein. [Os07t0619200-04]	2.9059	6.85072e-05
AK069665	Protein of unknown function DUF247, plant family protein. [Os08t0395800-01]	2.90227	0.00733108
AK121306	Similar to H0505F09.4 protein. [Os04t0453200-02]	2.90116	0.000644179
AK065235	Similar to Thiamine biosynthesis protein thiC. [Os03t0679700-02]	2.90061	0.0110553
Os08g0189600|mRNA|AK061029|CDS+3'UTR	Oryza sativa germin-like protein 8-7. [Os08t0189600-01]	2.89849	0.00795846
Os07g0677600|mRNA|AK060984|CDS+3'UTR	Similar to Cationic peroxidase. [Os07t0677600-01]	2.89769	0.000344922
NM_001071706	Hypothetical conserved gene. [Os10t0536600-00]	2.89276	0.00195613
AK070681	Conserved hypothetical protein. [Os05t0349000-01]	2.89178	9.93342e-05
AK072113	Lipase, class 3 family protein. [Os01t0253900-02]	2.89134	0.000297682
AK068954	Conserved hypothetical protein. [Os01t0704300-01]	2.89055	0.000452764
AK071580	Oryza sativa Japonica Group cDNA clone:J023106O04, full insert sequence [AK071580]	2.88725	0.000426755
Os08g0374400|COMBINER_EST|CI278351|6	Os08g0374400|COMBINER_EST|CI278351|6	2.88627	0.000419316
Os06g0184900|mRNA|AK109842|CDS+3'UTR	Transferase family protein. [Os06t0184900-01]	2.88098	0.0176382
CI329179	Conserved hypothetical protein. [Os11t0118400-01]	2.87701	0.00242899
AK243449	Protein of unknown function DUF617, plant family protein. [Os06t0495800-01]	2.87223	0.000291219
AK073544	Cytochrome b561/ferric reductase transmembrane domain containing protein. [Os01t0895300-01]	2.86955	0.040661
AK068502	Similar to Phosphoglucomutase precursor (EC 5.4.2.2). [Os06t0476200-01]	2.86596	8.05622e-05
NM_001052206	Similar to MYB1. [Os02t0114800-00]	2.86169	5.94541e-05
NM_001050554	Similar to agglutinin. [Os01t0706800-00]	2.85129	0.00188822
AK067279	Ribosomal protein S5 domain 2-type fold domain containing protein. [Os02t0141300-01]	2.84042	8.35175e-05
AK071921	Hypothetical conserved gene. [Os03t0125900-02]	2.83918	0.000372341
DQ680143	BURP domain containing protein. [Os11t0170900-01]	2.8286	0.036982
AK073610	Similar to UDP-glucose 4-epimerase (EC 5.1.3.2) (Galactowaldenase) (UDP-galactose 4-epimerase). [Os09t0526700-01]	2.82748	0.00355281
NM_001185845	Conserved hypothetical protein. [Os02t0113900-00]	2.82031	0.000410504
Os09g0400300|mRNA|AK067085|CDS+3'UTR	Similar to Cinnamyl alcohol dehydrogenase (EC 1.1.1.195). [Os09t0400300-01]	2.8193	0.00015789
CI431272	Cytochrome P450 family protein. [Os06t0500700-01]	2.81824	0.000391429
AK070405	Similar to 6-phosphogluconolactonase-like protein. [Os07t0604000-01]	2.81158	0.000208385
NM_001069848	Cytochrome P450 family protein. [Os09t0447300-01]	2.80689	0.0069468
AK101180	Hypothetical conserved gene. [Os12t0261300-02]	2.80655	0.00062509
Os01g0234700|mRNA|AK108936|CDS+3'UTR	Harpin-induced 1 domain containing protein. [Os01t0234700-01]	2.8048	0.00103546
NM_001187973	Oryza sativa Japonica Group Os06g0613800 (Os06g0613800) mRNA, complete cds [NM_001187973]	2.80207	0.000492797
NM_001050111	Thioredoxin, core domain containing protein. [Os01t0616300-01]	2.79811	0.000281835
AK062694	Conserved hypothetical protein. [Os02t0773500-01]	2.79777	0.000315932
AK071854	Similar to Ipomoelin. [Os05t0541800-01]	2.79486	5.94541e-05
AK106046	Zinc finger, RING/FYVE/PHD-type domain containing protein. [Os05t0360400-01]	2.79436	0.0194689
BT131759	Conserved hypothetical protein. [Os02t0782900-01]	2.78222	0.006253
C99094	C99094 Rice panicle at flowering stage Oryza sativa (japonica cultivar-group) cDNA clone E4438_2Z, mRNA sequence [C99094]	2.77683	0.000443355
NM_001069400	Hypothetical conserved gene. [Os09t0322500-01]	2.77385	0.00384797
Os01g0289900|COMBINER|CI137478|6	Rep: Acyltransferase-like - Oryza sativa subsp. japonica (Rice), partial (80%) [TC522252]	2.77191	0.0283247
AK108190	Conserved hypothetical protein. [Os11t0153500-01]	2.77183	0.00090025
AK066299	Hypothetical protein. [Os04t0405900-01]	2.77155	0.000565532
AK069976	Leucine-rich repeat, typical subtype containing protein. [Os02t0593600-01]	2.7697	0.0030516
Os10g0469000|COMBINER_EST|CI409747|6	Hypothetical conserved gene. [Os10t0469000-02]	2.76584	0.00623196
AK120737	TGF-beta receptor, type I/II extracellular region family protein. [Os12t0231000-01]	2.76363	0.00113503
AK065906	Hypothetical protein. [Os11t0474100-01]	2.76138	0.00144768
Os08g0330400|COMBINER_EST|Os08g0330400|8	Pectinesterase inhibitor domain containing protein. [Os08t0330400-00]	2.76103	0.00106452
Os03g0174700|mRNA|AK069179|CDS+3'UTR	Rep: Os03g0174700 protein - Oryza sativa subsp. japonica (Rice), complete [TC517388]	2.75977	0.00245925
Os11g0239600|mRNA|AK065416|CDS+3'UTR	Hypothetical protein. [Os11t0239600-00]	2.75619	9.24167e-05
Os03g0760300|mRNA|AK059895|CDS+3'UTR	Cytochrome P450 family protein. [Os03t0760300-01]	2.75594	0.000586254
Os05g0359700|mRNA|AK063590|CDS+3'UTR	Conserved hypothetical protein. [Os05t0359700-01]	2.75462	0.000806933
NM_001056177	Oryza sativa Japonica Group Os03g0264600 (Os03g0264600) mRNA, complete cds [NM_001056177]	2.75252	0.0265191
AK063218	Conserved hypothetical protein. [Os02t0191800-01]	2.74381	0.00546116
AK069604	Similar to Glutathione S-transferase GST 19 (EC 2.5.1.18). [Os07t0468100-01]	2.74039	0.000481005
Os10g0525000|mRNA|AK099925|CDS+3'UTR	Rep: Cytochrome P450 family protein, expressed - Oryza sativa subsp. japonica (Rice), partial (34%) [TC525018]	2.73989	0.00172364
NM_001057763	Similar to MRS2-7. [Os03t0742400-01]	2.73971	0.000495094
AK103732	UspA domain containing protein. [Os01t0303800-01]	2.73803	0.000442421
Os03g0398900|mRNA|AK107457|CDS+3'UTR	Conserved hypothetical protein. [Os03t0398900-01]	2.73474	0.000143325
AK068840	TGF-beta receptor, type I/II extracellular region family protein. [Os01t0871500-01]	2.72821	7.27834e-05
Os04g0617700|COMBINER|CI190124|6	Os04g0617700|COMBINER|CI190124|6	2.72819	0.000940653
AK061272	Similar to Chlorophyll a-b binding protein, chloroplast precursor (LHCII type I CAB) (LHCP). [Os09t0346500-02]	2.72611	0.0195823
AK100633	Cytochrome P450 family protein. [Os03t0760500-01]	2.72514	0.00794326
CT829127 (AK062394)	Proteinase inhibitor I12, Bowman-Birk family protein. [Os01t0124100-01]	2.72469	0.00191431
Os01g0860500|mRNA|AK069860|CDS+3'UTR	Similar to Ferredoxin, root R-B1. [Os01t0860601-01]	2.72285	0.0244824
AK060250	Similar to UVB-resistance protein UVR8. [Os02t0554100-01]	2.72261	0.0222949
Os01g0521100|COMBINER_EST|CI334344|6	Os01g0521100|COMBINER_EST|CI334344|6	2.72082	0.00064775
Os01g0162800|COMBINER_EST|Os01g0162800|8	Rep: Os01g0162800 protein - Oryza sativa subsp. japonica (Rice), complete [TC511237]	2.71919	0.0299232
AK112096	Similar to Receptor-like protein kinase 4. [Os07t0538400-01]	2.71876	0.0116392
NM_001074170	Oryza sativa Japonica Group Os11g0257200 (Os11g0257200) mRNA, complete cds [NM_001074170]	2.71788	0.00139651
EE590730	NEW_RNG04-H10 Rice mixture of leaf, root, panicle Oryza sativa (japonica cultivar-group) cDNA, mRNA sequence [EE590730]	2.71107	0.0464604
Os07g0469200|mRNA|AK071662|UTR	Similar to predicted protein. [Os07t0469200-02]	2.70856	0.00108286
AK058543	Similar to Desaturase/cytochrome b5 protein. [Os09t0338500-01]	2.70837	0.01893
CX099925	Protein of unknown function DUF538 family protein. [Os01t0210600-02]	2.70209	0.0117094
NM_001062525	Similar to 60S ribosomal protein L38. [Os05t0507200-00]	2.7013	0.000490258
NM_001062597	Protein of unknown function DUF506, plant family protein. [Os05t0519300-01]	2.70074	0.00252696
Os02g0617800|mRNA|AK059678|UTR	Hypothetical gene. [Os02t0617800-01]	2.699	0.0100579
Os09g0458900|COMBINER_EST|CI032308|0	EF hand domain containing protein. [Os09t0458900-01]	2.69745	0.000275918
AK108159	Similar to ENOD18 protein (Fragment). [Os01t0849600-01]	2.69736	0.0073291
AU091673	Hypothetical gene. [Os09t0397800-01]	2.69436	0.00960324
AK120063	Similar to DNA-binding protein DF1. [Os02t0104500-01]	2.69433	0.0174558
Os10g0558700|mRNA|AK099678|CDS+3'UTR	Similar to Oxidoreductase, 2OG-Fe oxygenase family protein, expressed. [Os10t0558700-03]	2.69427	0.0012337
AK070423	Conserved hypothetical protein. [Os07t0440900-01]	2.69258	7.87903e-05
AK108519	Cytochrome P450 family protein. [Os10t0166600-01]	2.69225	0.000253506
CT848352	Similar to CP12 (Fragment). [Os03t0306800-01]	2.69059	5.94541e-05
Os09g0541500|mRNA|AK060244|CDS+3'UTR	Sedlin domain containing protein. [Os09t0541500-01]	2.68872	0.000438151
AK069955	Similar to Nod factor binding lectin-nucleotide phosphohydrolase. [Os11t0439600-01]	2.68389	0.0016424
AK099405	TGF-beta receptor, type I/II extracellular region family protein. [Os01t0872100-01]	2.67699	0.00037522
FJ009578	Zinc finger, C2H2-type domain containing protein. [Os10t0419200-00]	2.67237	0.0414808
AK288591	Hypothetical conserved gene. [Os02t0697500-02]	2.67207	0.00239721
AU090590	AU090590 Rice callus Oryza sativa (japonica cultivar-group) cDNA clone C1780, mRNA sequence [AU090590]	2.66356	0.000904621
AK068637	Similar to SNF1 kinase complex anchoring protein (Fragment). [Os05t0491200-01]	2.66237	0.00117656
AK062724	Hypothetical protein. [Os08t0173600-01]	2.65972	0.000810004
AK119471	Glucose/ribitol dehydrogenase family protein. [Os02t0511400-01]	2.65913	0.00338514
AK105574	Hypothetical conserved gene. [Os02t0628900-01]	2.65644	0.00038054
AK059922	Similar to protein binding protein. [Os09t0344900-02]	2.65633	0.000412899
AK063377	Conserved hypothetical protein. [Os06t0582400-01]	2.65151	0.000113965
AK066435	NB-ARC domain containing protein. [Os01t0359400-01]	2.64943	6.85072e-05
CI239346	Conserved hypothetical protein. [Os05t0215700-01]	2.64795	0.00162653
Os10g0401900|COMBINER_EST|Os10g0401900|8	Similar to No apical meristem protein. [Os10t0401900-00]	2.64589	0.00316598
Os05g0142400|mRNA|AK062395|CDS+3'UTR	Conserved hypothetical protein. [Os05t0142400-01]	2.64526	0.000857545
NM_001050339	Oryza sativa Japonica Group Os01g0666800 (Os01g0666800) mRNA, complete cds [NM_001050339]	2.64144	0.00622169
Os06g0474800|mRNA|AK099499|CDS+3'UTR	Molecular chaperone, heat shock protein, Hsp40, DnaJ domain containing protein. [Os06t0474800-01]	2.64075	0.000370694
Os09g0298500|mRNA|AK062446|CDS+3'UTR	Similar to Protein binding protein. [Os09t0298500-02]	2.636	0.00169434
Os07g0686300|mRNA|AK062636|CDS+3'UTR	Zinc finger, RING/FYVE/PHD-type domain containing protein. [Os07t0686300-01]	2.63443	0.00054043
Os06g0336200|mRNA|AK073531|CDS+3'UTR	Rep: Probable aquaporin TIP2-2 - Oryza sativa subsp. japonica (Rice), partial (74%) [TC503907]	2.63417	0.00422932
CI105443	CI105443 Oryza sativa (japonica cultivar-group) Panicles one day after flowering Oryza sativa (japonica cultivar-group) cDNA clone 020-M099R-E08 3', mRNA sequence [CI105443]	2.63167	0.000275918
NM_001060514	Similar to H0105C05.4 protein. [Os04t0631000-00]	2.63047	0.000355095
Os03g0349600|mRNA|AK058397|CDS+3'UTR	Conserved hypothetical protein. [Os03t0349600-03]	2.62756	0.000390793
AK072354	Conserved hypothetical protein. [Os09t0498200-01]	2.62698	0.0042148
CT832485	Similar to Fumarylacetoacetase (Fragment). [Os02t0196800-01]	2.62543	0.000193299
AK069429	Similar to DWARF3 (Fragment). [Os06t0110000-01]	2.62265	0.0139381
Os12g0503000|mRNA|AK064238|CDS+3'UTR	Similar to Ureide permease 4. [Os12t0503000-04]	2.62242	0.00543222
AK103106	Glycoside hydrolase, family 28 protein. [Os01t0623600-01]	2.61973	0.00148503
osa-miR159e|Os01|3'seq	Hypothetical conserved gene. [Os01t0277801-00]	2.61806	0.0194393
AK072351	Conserved hypothetical protein. [Os05t0195500-01]	2.61626	0.000853345
Os03g0251300|COMBINER_EST|CB619048|7	Os03g0251300|COMBINER_EST|CB619048|7	2.61599	0.00610082
AK065824	NB-ARC domain containing protein. [Os11t0605100-01]	2.61584	0.00274725
NM_001056540	Similar to predicted protein. [Os03t0329700-01]	2.61559	0.000259539
AK103839	Similar to Phosphoenolpyruvate carboxykinase (Fragment). [Os10t0204400-01]	2.6147	0.00586492
Os12g0248900|COMBINER|CI144506|6	Conserved hypothetical protein. [Os06t0360500-01]	2.61378	0.00271317
CO435766	Similar to Metallothionein. [Os03t0288000-02]	2.61191	0.0102775
AK069224	CCT domain containing protein. [Os10t0466500-01]	2.6094	0.0142264
Os04g0355900|COMBINER|CI282836|6	Rep: Quercetin 3-O-glucoside-6''-O-malonyltransferase-like - Oryza sativa subsp. japonica (Rice), partial (6%) [TC545046]	2.60095	0.00523869
AK066717	NB-ARC domain containing protein. [Os11t0590700-01]	2.60074	3.62254e-05
AK103605	Peptidase S10, serine carboxypeptidase family protein. [Os03t0392600-01]	2.59949	0.00780135
Os09g0520500|mRNA|AK107978|CDS+3'UTR	Conserved hypothetical protein. [Os09t0520500-01]	2.59359	0.0042665
Os08g0183900|COMBINER_EST|Os08g0183900|8	Rep: Os08g0183900 protein - Oryza sativa subsp. japonica (Rice), complete [TC504773]	2.59027	0.000402986
CX109180	SalT gene product (Salt-induced protein). [Os01t0348900-02]	2.58314	0.022046
Os04g0559400|mRNA|AK062472|CDS+3'UTR	Similar to Branched-chain-amino-acid aminotransferase. [Os04t0559400-02]	2.58199	0.000104271
Os06g0683600|mRNA|AK103599|CDS+3'UTR	Rep: Os06g0683600 protein - Oryza sativa subsp. japonica (Rice), complete [TC508192]	2.58035	0.000126996
AK242663	Similar to peptide transporter PTR2-B. [Os05t0431700-01]	2.58017	0.000884124
AK318559	Similar to Glucan endo-1,3-beta-glucosidase GV (EC 3.2.1.39) ((1->3)-beta-glucan endohydrolase GV) ((1->3)-beta-glucanase isoenzyme GV) (Beta-1,3- endoglucanase GV). [Os01t0946600-01]	2.57968	0.00586076
CI088528	CI088528 Oryza sativa (japonica cultivar-group) Cd treated callus Oryza sativa (japonica cultivar-group) cDNA clone 018-M048R-E12 3', mRNA sequence [CI088528]	2.57942	5.94541e-05
Os06g0622400|COMBINER_EST|Os06g0622400|8	Rep: Pherophorin-C1 protein precursor - Chlamydomonas reinhardtii, partial (21%) [TC498063]	2.57919	0.0210366
CK665010	Hypothetical genes. [Os06t0731000-00]	2.57735	0.00141225
NM_001072527	Similar to Transcription factor (Fragment). [Os12t0116600-01]	2.57727	0.00318262
NM_001056728	Haem peroxidase family protein. [Os03t0369600-00]	2.57584	0.00144353
Os10g0493600|mRNA|AK059912|CDS+3'UTR	Alpha-galactosidase precursor (EC 3.2.1.22) (Melibiase) (Alpha-D- galactoside galactohydrolase). [Os10t0493600-01]	2.57212	0.000926916
AK063290	Zinc finger, C2H2-type domain containing protein. [Os08t0562300-01]	2.56941	0.00384395
AK100050	Glycosyl transferase, family 20 domain containing protein. [Os02t0790500-02]	2.56849	0.000652801
AK107949	Similar to LOB domain protein 31. [Os03t0149000-01]	2.56714	0.00586492
Os03g0856500|mRNA|AK071750|CDS+3'UTR	Similar to Plastid-specific 30S ribosomal protein 1, chloroplast precursor (CS- S5) (CS5) (S22) (Ribosomal protein 1) (PSRP-1). [Os03t0856500-02]	2.56641	0.0146039
Os12g0186700|COMBINER_EST|CB658366|7	Os12g0186700|COMBINER_EST|CB658366|7	2.56615	0.000372341
AK241528	Homeodomain-like containing protein. [Os05t0579600-01]	2.56347	0.00107119
AK103782	Galactose oxidase/kelch, beta-propeller domain containing protein. [Os11t0657000-01]	2.55985	0.0169473
Os04g0412400|mRNA|AK111482|CDS+3'UTR	Os04g0412400|mRNA|AK111482|CDS+3'UTR	2.55501	0.000184517
AK065560	Similar to Malic enzyme. [Os01t0723400-02]	2.55424	0.000793257
NM_001074033	Hypothetical conserved gene. [Os11t0214700-00]	2.55226	0.00204419
CT830265 (AK121825)	Beta-glucanase precursor. [Os05t0375400-02]	2.55046	0.004558
CT848972	Similar to FIP1. [Os10t0489000-00]	2.54735	0.00578043
Os10g0466800|mRNA|AK108440|CDS+3'UTR	Conserved hypothetical protein. [Os10t0466800-01]	2.54697	5.94541e-05
CT834011	Similar to Ripening-associated protein (Fragment). [Os04t0679400-01]	2.54295	0.000438371
CF277730	Conserved hypothetical protein. [Os01t0310600-01]	2.54169	0.00143721
NM_001056334	Oryza sativa Japonica Group Os03g0291500 (Os03g0291500) mRNA, partial cds [NM_001056334]	2.53402	0.00285791
AK121028	Armadillo-like helical domain containing protein. [Os12t0493900-01]	2.53107	0.00853953
Os12g0410200|mRNA|AK068287|UTR	Non-protein coding transcript. [Os12t0410200-01]	2.52895	0.00185753
AK066197	Similar to AP2 domain containing protein RAP2.8 (Fragment). [Os02t0764100-01]	2.52753	0.0114483
Os05g0176700|mRNA|AK071729|CDS+3'UTR	Conserved hypothetical protein. [Os05t0176700-01]	2.52741	0.000266628
NM_001189869	Oryza sativa Japonica Group Os12g0153600 (Os12g0153600) mRNA, complete cds [NM_001189869]	2.52727	0.00121309
AK121074	Similar to LRK14. [Os01t0115600-01]	2.52502	0.0283485
CI073158 (AK064190)	Similar to 3-glucanase. [Os03t0656800-02]	2.5241	0.000841655
NM_001059086	Similar to OSIGBa0111E13.1 protein. [Os04t0361500-00]	2.5201	0.00160435
CT833461	Similar to Hydrolase, alpha/beta fold family protein, expressed. [Os11t0117900-01]	2.5201	0.00924285
Os11g0235700|COMBINER_EST|AU075622|7	Rep: Os11g0235700 protein - Oryza sativa subsp. japonica (Rice), partial (41%) [TC553729]	2.51834	0.00129393
Os04g0593400|COMBINER_EST|CI422315|0	Rep: Os12g0168100 protein - Oryza sativa subsp. japonica (Rice), partial (5%) [TC522382]	2.51537	0.0101475
DQ116389	Similar to Hexokinase. [Os05t0187100-01]	2.51344	0.00104156
AK119407	Conserved hypothetical protein. [Os11t0654800-01]	2.51103	0.00108919
Os05g0491700|COMBINER_EST|Os05g0491700|8	Rep: Os05g0491700 protein - Oryza sativa subsp. japonica (Rice), complete [TC564111]	2.50741	0.00752164
Os04g0520700|mRNA|AK065832|CDS+3'UTR	Protein of unknown function DUF584 family protein. [Os04t0520700-01]	2.50613	0.00119777
Os10g0128000|mRNA|AK063510|CDS+3'UTR	Rep: Os11g0115600 protein - Oryza sativa subsp. japonica (Rice), partial (44%) [TC514192]	2.50586	0.0293788
Os01g0124200|mRNA|AK104367|CDS+3'UTR	Similar to Bowman Birk trypsin inhibitor. [Os01t0124200-01]	2.50547	0.00279018
AK072493	Pectinesterase inhibitor domain containing protein. [Os01t0311700-01]	2.50494	0.000296029
EE591250	Similar to Alanine:glyoxylate aminotransferase-like protein (Fragment). [Os05t0475400-01]	2.50398	0.0345145
Os06g0174000|COMBINER|CI106257|6	Rep: Os09g0119300 protein - Oryza sativa subsp. japonica (Rice), partial (55%) [TC485151]	2.50211	0.0275033
Os06g0133200|mRNA|AK108349|5'UTR+CDS	Conserved hypothetical protein. [Os06t0133200-01]	2.50157	0.00584391
AK068280	Sugar/inositol transporter domain containing protein. [Os02t0574100-01]	2.50002	0.000973784
Os06g0594400|mRNA|AK065435|CDS+3'UTR	Kelch-type beta propeller domain containing protein. [Os06t0594400-02]	2.49967	0.00280549
Os07g0665000|COMBINER_EST|Os07g0665000|8	Similar to Short-chain dehydrogenase/reductase (Fragment). [Os07t0665000-00]	2.4937	0.000650976
CT834584	SAM dependent carboxyl methyltransferase family protein. [Os11t0256900-01]	2.49285	0.00675258
Os10g0401000|mRNA|AK120891|CDS+3'UTR	Conserved hypothetical protein. [Os10t0401000-01]	2.49183	0.00191431
CT835303	HAD-superfamily subfamily IB hydrolase, hypothetical 1 protein. [Os02t0226200-01]	2.48922	0.00111872
AK065590	Methyladenine glycosylase domain containing protein. [Os08t0489300-01]	2.48742	0.00934213
AK065263	Glycoside hydrolase family 79, N-terminal protein. [Os06t0179000-01]	2.4871	0.0301723
AK071408	Kelch related domain containing protein. [Os10t0425400-01]	2.48553	0.00477943
AK069158	Similar to Transcription factor HBP-1b(c1) (Fragment). [Os01t0808100-01]	2.48233	0.000753308
AK068415	Similar to predicted protein. [Os11t0525600-05]	2.48216	0.000138411
Os03g0139000|mRNA|AK060973|CDS+3'UTR	Os03g0139000|mRNA|AK060973|CDS+3'UTR	2.47912	0.00238433
AK105596	Similar to NAC-domain containing protein 21/22 (ANAC021) (ANAC022). Splice isoform 2. [Os08t0200600-01]	2.47733	0.00487626
CT835698	Protein of unknown function DUF579, plant family protein. [Os11t0242600-00]	2.47706	0.000426755
Os11g0481400|mRNA|AK112110|CDS+3'UTR	Os11g0481400|mRNA|AK112110|CDS+3'UTR	2.47482	0.00164387
Os11g0111800|COMBINER_EST|AU031410|6	Os11g0111800|COMBINER_EST|AU031410|6	2.47235	0.00468897
Os10g0562900|mRNA|AK107989|UTR	Non-protein coding transcript. [Os10t0562900-01]	2.47196	0.0339112
AK241729	Short-chain dehydrogenase/reductase SDR domain containing protein. [Os07t0664400-01]	2.47156	0.0016677
NM_001053391	Hypothetical conserved gene. [Os02t0483800-00]	2.4691	0.00010684
CI116113	Conserved hypothetical protein. [Os01t0572200-01]	2.46607	0.00621465
CT844499	Conserved hypothetical protein. [Os08t0171700-01]	2.46457	0.00460922
Os02g0512000|mRNA|AK108786|CDS+3'UTR	Auxin responsive SAUR protein family protein. [Os02t0512000-01]	2.46169	0.0127664
AK066298	Similar to Amino acid permease. [Os07t0100800-01]	2.45514	0.00295608
AK110734	Leucine-rich repeat, plant specific containing protein. [Os04t0648200-01]	2.45484	0.00700777
NM_001187968	Conserved hypothetical protein. [Os06t0610400-01]	2.454	0.00407739
AK106924	Zinc finger, C2H2-like domain containing protein. [Os10t0555300-01]	2.4534	0.000172803
AK108016	Conserved hypothetical protein. [Os07t0226200-01]	2.45076	0.000336991
Os05g0438600|mRNA|AF378182|5'UTR+CDS	Os05g0438600|mRNA|AF378182|5'UTR+CDS	2.44937	0.00156017
Os05g0391000|mRNA|AK109555|5'UTR+CDS	Os05g0391000|mRNA|AK109555|5'UTR+CDS	2.44918	0.00453849
CT830236	Serine/threonine protein kinase domain containing protein. [Os03t0225100-02]	2.44461	0.00161718
NM_001065605	Similar to OSIGBa0148I18.4 protein. [Os07t0186200-00]	2.4377	0.0238445
AK103088	Aromatic-ring hydroxylase family protein. [Os03t0154000-01]	2.43627	0.00662735
AK101912	Alcohol dehydrogenase superfamily, zinc-containing protein. [Os08t0109200-01]	2.43594	0.000864675
AK067239	Non-protein coding transcript. [Os01t0137800-01]	2.43574	0.0389919
Os01g0353800|COMBINER_EST|CB647349|7	Hypothetical conserved gene. [Os12t0630751-00]	2.43445	0.027379
AK120464	Major facilitator superfamily, general substrate transporter domain containing protein. [Os06t0113900-03]	2.43207	0.000172803
BI808062	FAD linked oxidase, N-terminal domain containing protein. [Os06t0548200-01]	2.43101	0.0010975
Os11g0496500|mRNA|AK062973|CDS+3'UTR	Similar to AT.I.24-5 protein (Fragment). [Os11t0496500-01]	2.43063	0.0143603
AK062595	Similar to Lysine decarboxylase-like protein. [Os09t0547500-01]	2.43031	0.00801413
Os03g0120500|COMBINER_EST|Os03g0120500|8	Os03g0120500|COMBINER_EST|Os03g0120500|8	2.42846	0.00130108
Os01g0935400|COMBINER_EST|CI419075|2	Os01g0935400|COMBINER_EST|CI419075|2	2.42585	0.000224879
AK100838	Conserved hypothetical protein. [Os06t0107600-01]	2.42556	0.00143292
Os09g0458600|mRNA|AK066473|CDS+3'UTR	Conserved hypothetical protein. [Os09t0458600-01]	2.41846	0.00230258
AK066106	Similar to Protein serine/threonine kinase (Protein kinase). [Os10t0442700-01]	2.41523	0.00158968
osa-miR441c|Os01|5'seq	osa-miR441c|Os01|5'seq	2.41474	0.00053457
AK073548	Conserved hypothetical protein. [Os05t0476000-01]	2.41315	0.00169901
AK101809	Similar to Phosphate starvation response regulator-like protein. [Os02t0325600-01]	2.41266	0.00244676
AK287966	Dynein light chain, type 1 family protein. [Os02t0269200-01]	2.41241	0.000379068
CI141575	Cytochrome P450 family protein. [Os08t0465700-01]	2.41215	0.000606385
Os02g0697500|mRNA|AK105680|CDS+3'UTR	Similar to Selenium-binding protein-like. [Os02t0697500-01]	2.40767	0.00820469
Os01g0127000|mRNA|AK105526|CDS+3'UTR	Cupredoxin domain containing protein. [Os01t0127000-01]	2.40678	0.00182029
AK120596	TGF-beta receptor, type I/II extracellular region family protein. [Os06t0264500-01]	2.40632	0.0147161
AK066728	Hypothetical protein. [Os07t0110000-01]	2.40623	0.00889851
CT828931	bZIP transcription factor, bZIP-1 domain containing protein. [Os01t0542700-01]	2.40285	0.00155957
NM_001048846	Protein of unknown function DUF1677, plant family protein. [Os01t0199700-00]	2.40024	0.000199542
AK105737	Similar to peptide transporter PTR2. [Os10t0469900-02]	2.3998	0.0013199
AK106814	Amino acid transporter, transmembrane domain containing protein. [Os06t0228800-01]	2.39893	0.00587185
AK072249	Similar to Xylose isomerase (EC 5.3.1.5). [Os07t0669100-01]	2.39831	0.00620521
CI039218	Similar to Lipase-like protein. [Os01t0652300-01]	2.39648	0.00145989
AK240728	Cytochrome P450 family protein. [Os01t0543600-01]	2.39571	0.00244957
AK073568	Virulence factor, pectin lyase fold family protein. [Os01t0201600-01]	2.39315	0.00062048
AK119403	Conserved hypothetical protein. [Os06t0294200-01]	2.39075	0.00254116
AK107043	Auxin responsive SAUR protein family protein. [Os06t0714300-01]	2.38934	0.000120613
osa-miR419|Os12|5'seq	osa-miR419|Os12|5'seq	2.38719	0.000391429
AK069583	Hypothetical conserved gene. [Os03t0405500-02]	2.38558	0.00375562
AK072000	Similar to Cinnamyl alcohol dehydrogenase (EC 1.1.1.195). [Os09t0400200-01]	2.38486	0.00570135
AK066301	Similar to UDP-glycosyltransferase 85A8. [Os02t0755500-01]	2.38363	0.00153769
Os04g0337800|COMBINER_EST|Os04g0337800|8	Similar to IN2-2 protein. [Os04t0337800-00]	2.37936	0.0115341
AK066178	UDP-glucuronosyl/UDP-glucosyltransferase family protein. [Os10t0178500-01]	2.37871	0.0138912
NM_001189489	Hypothetical conserved gene. [Os11t0205200-00]	2.378	0.000438151
Os01g0594500|mRNA|AK069454|CDS+3'UTR	Conserved hypothetical protein. [Os01t0594500-01]	2.37723	0.00493247
CT833273	Conserved hypothetical protein. [Os04t0634800-01]	2.37608	0.00287361
CA765453	AF53-Rpf_07_I23_T7_086.ab1 IRRI Drought Stress Panicle Library Oryza sativa (indica cultivar-group) cDNA clone C0002519 5' similar to unknown, mRNA sequence [CA765453]	2.37398	0.00100919
Os04g0521200|mRNA|AK071350|CDS+3'UTR	Os04g0521200|mRNA|AK071350|CDS+3'UTR	2.37205	0.000138411
AK106376	Similar to Branched-chain-amino-acid aminotransferase 5, chloroplast precursor (EC 2.6.1.42) (Atbcat-5). [Os04t0559400-01]	2.37141	0.000198169
AK068606	Similar to OsNAC6 protein. [Os07t0683200-01]	2.36964	0.00418412
AK068597	Non-protein coding transcript. [Os09t0115900-02]	2.36682	0.00261295
CT846793	Non-protein coding transcript. [Os08t0453200-02]	2.36591	0.000410649
AK068836	Protein phosphatase 2C domain containing protein. [Os02t0224100-01]	2.36418	0.000806933
CT831240	Sucrose transporter. [Os03t0170900-01]	2.36329	0.000206062
osa-miR166n|Os03|5'seq	osa-miR166n|Os03|5'seq	2.36267	0.00228122
AK068903	RNA-directed DNA polymerase (reverse transcriptase), related domain containing protein. [Os09t0420200-01]	2.36167	0.0127241
CT843767	CT843767 Oryza sativa (indica cultivar-group) cv. Guang Lu Ai 4 Oryza sativa (indica cultivar-group) cDNA clone CONTIG4451, mRNA sequence [CT843767]	2.36102	0.000968684
Os04g0416700|mRNA|AK068271|CDS+3'UTR	Harpin-induced 1 domain containing protein. [Os04t0416700-01]	2.36066	0.00822728
AK119320	Mitochondrial aldehyde dehydrogenase ALDH2a. [Os02t0730000-02]	2.35935	6.85072e-05
AK061425	Similar to (clone wusl1032) mRNA sequence. [Os03t0277600-01]	2.3591	0.0227899
AK100285	Similar to Argonaute 4 protein. [Os07t0188000-01]	2.35785	0.00537359
CT849247	Similar to Light induced protein like. [Os07t0553700-01]	2.35703	2.47162e-05
AK119707	Conserved hypothetical protein. [Os03t0829600-01]	2.3558	0.00728585
AK059127	Methyltransferase type 11 domain containing protein. [Os10t0181600-01]	2.34934	0.0116186
Os03g0679700|mRNA|AK062075|CDS+3'UTR	Similar to thiamine biosynthesis protein thiC. [Os03t0679700-04]	2.34891	0.00211023
AU075424	AU075424 Rice panicle shorter than 3cm Oryza sativa (japonica cultivar-group) cDNA clone E30342_6Z, mRNA sequence [AU075424]	2.34846	0.00144768
Os02g0684400|mRNA|AK065103|CDS+3'UTR	Conserved hypothetical protein. [Os02t0684400-01]	2.34845	0.000875175
NM_001055856	Oryza sativa Japonica Group Os03g0206700 (Os03g0206700) mRNA, complete cds [NM_001055856]	2.34777	0.00186889
Os11g0222900|mRNA|AK101439|CDS+3'UTR	NB-ARC domain containing protein. [Os11t0222900-02]	2.34401	0.00220013
AK104420	Similar to Peroxidase 12 precursor (EC 1.11.1.7) (Atperox P12) (PRXR6) (ATP4a). [Os01t0962700-01]	2.34085	0.00133904
AK242442	UDP-glucuronosyl/UDP-glucosyltransferase family protein. [Os02t0206700-01]	2.33936	0.0163388
NM_001074335	Hypothetical protein. [Os11t0434800-01]	2.3393	0.0014724
AK069299	Similar to Pyruvate dehydrogenase E1 component, alpha subunit. [Os04t0119400-01]	2.33689	0.0205642
Os04g0462500|mRNA|AK101938|CDS+3'UTR	Similar to 14-3-3-like protein GF14-6. [Os04t0462500-04]	2.33147	0.000383651
AK099923	Similar to Catalase. [Os02t0115700-02]	2.3302	0.00215978
Os10g0533100|mRNA|AK099073|CDS+3'UTR	Conserved hypothetical protein. [Os10t0533100-02]	2.32686	0.00194999
AK069463	Integrase, catalytic core domain containing protein. [Os11t0656500-01]	2.32473	0.00139651
Os03g0705800|COMBINER_EST|CI247822|6	Rep: Os03g0705800 protein - Oryza sativa subsp. japonica (Rice), complete [TC493617]	2.32328	0.00621717
AK287617	Protein of unknown function DUF632 domain containing protein. [Os09t0538700-01]	2.31886	0.0338544
NM_001050721	Similar to Ulp1 protease family, C-terminal catalytic domain containing protein, expressed. [Os01t0738100-00]	2.31747	0.00368995
AK063995	Alcohol dehydrogenase superfamily, zinc-containing protein. [Os08t0545200-01]	2.31624	5.94541e-05
AK070795	Conserved hypothetical protein. [Os01t0923000-01]	2.3157	0.000716355
Os01g0673800|mRNA|AK099934|CDS+3'UTR	Conserved hypothetical protein. [Os01t0673800-02]	2.31426	0.00132288
AK111564	Similar to KI domain interacting kinase 1. [Os07t0628900-01]	2.31321	0.00513456
Os06g0147100|mRNA|AK119696|CDS+3'UTR	Conserved hypothetical protein. [Os06t0147100-01]	2.31255	0.0006049
AK072871	Generative cell specific-1, HAP2-GCS1 domain containing protein. [Os05t0269500-01]	2.31253	0.00263296
AK101795	Similar to SNF1-related protein kinase regulatory gamma subunit 1 (AKIN gamma1) (AKING1). [Os04t0382300-02]	2.30958	5.94541e-05
Os07g0663800|mRNA|AK061856|CDS+3'UTR	Short-chain dehydrogenase/reductase SDR domain containing protein. [Os07t0663800-01]	2.30933	0.0143603
Os09g0475200|COMBINER_EST|Os09g0475200|8	Rep: Os09g0475200 protein - Oryza sativa subsp. japonica (Rice), complete [TC554339]	2.30898	0.00205649
Os05g0160300|COMBINER_EST|CI561152|0	Bifunctional inhibitor/plant lipid transfer protein/seed storage domain containing protein. [Os05t0160300-01]	2.30415	0.00566207
Os03g0284100|mRNA|AK099526|CDS+3'UTR	Similar to Two-component response regulator-like PRR73. [Os03t0284100-02]	2.30389	0.0109554
AY323478	Similar to Ethylene responsive element binding factor3 (OsERF3). [Os03t0182800-01]	2.30298	0.00894865
Os07g0688300|mRNA|AK099611|CDS+3'UTR	Similar to Importin alpha 1. [Os07t0688300-02]	2.29438	0.00628621
CT833690	DC1 domain containing protein. [Os12t0596300-01]	2.29341	0.000806933
NM_001190121	Oryza sativa Japonica Group Os12g0601600 (Os12g0601600) mRNA, partial cds [NM_001190121]	2.29331	0.0413496
NM_001074622	Phytosulfokine family protein. [Os11t0557000-01]	2.29301	0.0266404
AK071923	Similar to Isovaleryl-CoA dehydrogenase, mitochondrial precursor (EC 1.3.99.10) (IVD). [Os05t0125500-01]	2.2925	0.000817844
Os03g0810800|mRNA|AK070201|CDS+3'UTR	Similar to Short-chain alcohol dehydrogenase. [Os03t0810800-01]	2.29205	0.00058734
AK065521	Conserved hypothetical protein. [Os07t0175300-01]	2.28637	0.010824
Os06g0295500|mRNA|AK119433|CDS+3'UTR	Conserved hypothetical protein. [Os06t0295500-02]	2.28633	0.00904019
CA765497	AF53-Rpf_07_L19_T7_078.ab1 IRRI Drought Stress Panicle Library Oryza sativa (indica cultivar-group) cDNA clone C0002587 5' similar to unknown, mRNA sequence [CA765497]	2.28503	0.0127335
Os03g0215400|mRNA|AK069728|CDS+3'UTR	Box protein (MADS box protein MADS1). [Os03t0215400-01]	2.28489	0.0194428
AK105043	Peptidase C15, pyroglutamyl peptidase I family protein. [Os09t0396300-01]	2.28351	0.000161723
EE591366	FU_REN01A-1-B08.seq Rice mixture of leaf, root, panicle Oryza sativa (japonica cultivar-group) cDNA, mRNA sequence [EE591366]	2.28333	0.00125589
CT831756	Similar to Class III chitinase homologue (OsChib3H-h) (Fragment). [Os08t0518800-01]	2.2802	0.00042011
AK106058	Similar to Non-cell-autonomous protein pathway2. [Os04t0458600-01]	2.27965	0.00938997
Os03g0253700|mRNA|AK061138|CDS+3'UTR	Rep: Expressed protein - Oryza sativa subsp. japonica (Rice), complete [TC497301]	2.27652	0.00152843
AK067578	Protein of unknown function DUF6, transmembrane domain containing protein. [Os10t0210500-01]	2.27446	0.0156354
Os02g0144300|mRNA|AK106692|5'UTR+CDS	Rep: Os02g0144300 protein - Oryza sativa subsp. japonica (Rice), partial (75%) [TC535922]	2.27115	0.000563934
AK110833	Similar to Phytochrome-interacting factor 3 (Phytochrome-associated protein 3) (Basic helix-loop-helix protein 8) (bHLH8) (AtbHLH008). [Os02t0603600-01]	2.27071	0.0097481
AK064891	Conserved hypothetical protein. [Os10t0506900-03]	2.26995	0.00135398
Os01g0680200|mRNA|AK121881|CDS+3'UTR	Protein of unknown function DUF250 domain containing protein. [Os01t0680200-01]	2.26977	0.020799
AF044260	Oryza sativa (japonica cultivar-group) clone OsRLK8 receptor serine [AF044260]	2.2696	0.0091774
AK241976	Zinc finger, RING/FYVE/PHD-type domain containing protein. [Os08t0484200-01]	2.26947	0.00433915
AK241416	Hypothetical gene. [Os04t0275966-01]	2.26916	0.00232057
AK101338	Similar to Basic leucine zipper protein (Liguleless2). [Os01t0859500-01]	2.26611	0.0016856
AK065615	LrgB-like protein family protein. [Os10t0578800-02]	2.26609	0.00876038
Os03g0139000|mRNA|AK103850|CDS+3'UTR	Os03g0139000|mRNA|AK103850|CDS+3'UTR	2.26548	0.0026024
NM_001187290	Similar to pro-resilin. [Os05t0150733-00]	2.26455	0.00207379
AK240972	Hypothetical conserved gene. [Os03t0431600-00]	2.26382	0.000729131
Os01g0357200|mRNA|AK099419|CDS+3'UTR	Sterol-binding domain containing protein. [Os01t0357200-01]	2.26117	0.00742278
AK059448	Similar to Phosphate starvation response regulator-like protein. [Os02t0700300-01]	2.25894	6.85072e-05
AK119392	Conserved hypothetical protein. [Os11t0653300-01]	2.25786	0.03175
AK106545	Similar to Heat shock factor protein 3 (HSF 3) (Heat shock transcription factor 3) (HSTF 3). [Os09t0526600-02]	2.25659	0.00135344
CI201763	Conserved hypothetical protein. [Os02t0247500-01]	2.25619	0.00186484
AK061511	Similar to Peroxidase2 precursor (EC 1.11.1.7). [Os07t0115300-01]	2.25596	0.00164868
AK073765	Ankyrin repeat containing protein. [Os09t0337300-02]	2.25499	0.0446099
AK241550	Thaumatin, pathogenesis-related family protein. [Os12t0569300-01]	2.25438	0.0275065
AK107797	Zinc finger, RING/FYVE/PHD-type domain containing protein. [Os05t0164200-01]	2.2542	0.0068747
Os06g0324100|COMBINER_EST|Os06g0324100|8	Rep: Os06g0324100 protein - Oryza sativa subsp. japonica (Rice), complete [TC505675]	2.25402	0.000123174
AU163908	Similar to Seed allergenic protein RA17 precursor. [Os07t0214600-01]	2.25347	0.0107505
AK099659	Serine/threonine protein kinase domain containing protein. [Os03t0401100-01]	2.25235	0.000210957
AK099846	Hypothetical conserved gene. [Os12t0277000-02]	2.25219	0.000222761
Os11g0112000|mRNA|AF014930|CDS+3'UTR	Similar to AIE protein (Fragment). [Os11t0112000-01]	2.2486	0.000166824
AK101948	Glycoside hydrolase-type carbohydrate-binding, subgroup domain containing protein. [Os01t0658700-01]	2.24474	0.0293583
AK071186	Similar to satase isoform I. [Os01t0720700-00]	2.24126	5.94541e-05
CI217235	CI217235 Oryza sativa (japonica cultivar-group) Panicles mixture of one, two, three weeks after flowering and supermix Oryza sativa (japonica cultivar-group) cDNA clone 039-M043R-F01 3', mRNA sequence [CI217235]	2.24063	0.0193722
AK102637	Hypothetical conserved gene. [Os02t0792600-01]	2.24005	0.0043271
Os02g0834300|mRNA|AK119712|CDS+3'UTR	Beta tubulin, autoregulation binding site domain containing protein. [Os02t0834300-01]	2.23636	0.00563684
AK107230	2OG-Fe(II) oxygenase domain containing protein. [Os08t0560000-01]	2.2356	0.0468695
Os04g0546900|mRNA|AK062775|UTR	Hypothetical gene. [Os04t0546900-01]	2.23541	0.0200737
AK107470	Protein of unknown function DUF668 family protein. [Os12t0146500-01]	2.23266	0.0107163
AK099053	Hypothetical conserved gene. [Os11t0251400-03]	2.23179	0.000311683
AK102146	Similar to H(+)-translocating (Pyrophosphate-ENERGIZED) inorganic pyrophosphatase beta-1 polypeptide (EC 3.6.1.1) (Fragment). [Os02t0802500-01]	2.23002	0.000253506
AK103518	Serine/threonine protein kinase-related domain containing protein. [Os07t0538200-01]	2.22615	0.0148013
CI172164	Conserved hypothetical protein. [Os08t0178500-01]	2.22579	0.01157
Os08g0535900|mRNA|AK107757|CDS+3'UTR	Conserved hypothetical protein. [Os08t0535900-01]	2.22441	0.000937687
AK288877	Protein kinase, core domain containing protein. [Os11t0445300-01]	2.22428	0.00090025
AK064248	Hypothetical conserved gene. [Os06t0202600-01]	2.22071	0.0437395
Os04g0684000|mRNA|AK102578|CDS+3'UTR	Conserved hypothetical protein. [Os04t0684000-01]	2.22032	0.00217156
AK120444	Cytochrome P450 family protein. [Os09t0530300-01]	2.21763	0.000554005
AK066720	Lipase, class 3 family protein. [Os03t0830900-01]	2.21669	0.000158661
AK106824	Similar to Glyceraldehyde-3-phosphate dehydrogenase, cytosolic 3 (EC 1.2.1.12). [Os06t0666600-01]	2.21622	0.00161718
AK120465	Conserved hypothetical protein. [Os01t0174100-01]	2.21463	0.00473689
Os05g0134800|COMBINER_EST|C20488|6	Rep: Class III peroxidase 67 precursor - Oryza sativa subsp. japonica (Rice), partial (98%) [TC496717]	2.21392	0.00386749
CA756246	Conserved hypothetical protein. [Os11t0649500-00]	2.2127	0.00428962
CF963504	Serine/threonine protein kinase domain containing protein. [Os08t0506400-01]	2.21136	0.0328937
AK072020	Major facilitator superfamily protein. [Os07t0562400-01]	2.21066	0.00505351
CI319436	Non-protein coding transcript. [Os06t0335900-01]	2.21063	0.00757248
Os04g0107900|mRNA|AK063568|5'UTR+CDS	Heat shock protein 81-1 (HSP81-1) (Heat shock protein 83). [Os04t0107900-02]	2.2105	0.000335029
Os06g0253600|COMBINER_EST|CI348737|6	Os06g0253600|COMBINER_EST|CI348737|6	2.20917	0.000662377
Os04g0665600|mRNA|AK101951|CDS+3'UTR	Similar to Phosphate starvation response regulator-like protein. [Os04t0665600-01]	2.20855	0.00240971
Os03g0604600|COMBINER_EST|AU093930|7	Rep: Os03g0604600 protein - Oryza sativa subsp. japonica (Rice), partial (93%) [TC507386]	2.20854	8.12878e-05
AK109880	Similar to Beta-1,3-glucanase-like protein. [Os03t0833600-01]	2.20461	0.00359001
AK063147	Similar to Zinc-finger protein KNUCKLES. [Os07t0593000-01]	2.20434	0.00875932
Os01g0644600|COMBINER_EST|CI032163|0	Os01g0644600|COMBINER_EST|CI032163|0	2.20321	0.014414
AK243432	UDP-glucuronosyl/UDP-glucosyltransferase family protein. [Os09t0482900-01]	2.20277	0.0212023
AK064326	Staphylococcal nuclease (SNase-like), OB-fold domain containing protein. [Os11t0109500-01]	2.20145	0.0246253
Os04g0535600|mRNA|AK065130|CDS+3'UTR	Rep: Vacuolar acid invertase - Oryza sativa (Rice), complete [TC487837]	2.20046	0.000718832
CI260127	Conserved hypothetical protein. [Os07t0185100-01]	2.19985	0.0439598
Os03g0132200|mRNA|AK099870|CDS+3'UTR	Os03g0132200|mRNA|AK099870|CDS+3'UTR	2.19952	0.00587768
AK121535	Hypothetical conserved gene. [Os01t0104900-02]	2.19945	0.00306063
AK121049	Similar to predicted protein. [Os02t0195500-02]	2.19811	0.000129876
Os10g0567800|mRNA|AK061703|CDS+3'UTR	Similar to predicted protein. [Os10t0567800-02]	2.19777	5.94541e-05
NM_001060156	Similar to Dihydrodipicolinate synthase 1, chloroplast precursor (EC 4.2.1.52) (DHDPS 1). [Os04t0574800-00]	2.19726	0.000258355
AK101419	Cytochrome P450 724B1 (EC 1.14.-.-) (OsDWARF11) (Dwarf protein 11). [Os04t0469800-01]	2.19632	0.0140231
AK072650	Crotonase, core domain containing protein. [Os06t0594100-01]	2.19446	0.00020815
NM_001063868	Oryza sativa Japonica Group Os06g0264200 (Os06g0264200) mRNA, complete cds [NM_001063868]	2.19121	0.0146085
CT859142	Conserved hypothetical protein. [Os03t0780200-01]	2.19057	0.00011551
AK061934	Conserved hypothetical protein. [Os06t0280900-02]	2.18977	0.000889611
AK100820	Similar to OSIGBa0135C13.7 protein. [Os04t0474800-03]	2.18929	0.000953795
AK065260	Conserved hypothetical protein. [Os02t0799700-01]	2.18839	0.00040727
CT833903	Conserved hypothetical protein. [Os06t0328400-01]	2.18835	0.0440099
NM_001064932	Similar to COBRA-like protein 10 precursor. [Os06t0685100-00]	2.18694	0.00457366
Os07g0638400|mRNA|AK073273|CDS+3'UTR	Rep: 1-Cys peroxiredoxin B - Oryza sativa subsp. japonica (Rice), complete [TC506911]	2.1867	0.00136867
BQ907085	Dormancyauxin associated family protein. [Os03t0342900-03]	2.18572	0.000952663
AK099403	Conserved hypothetical protein. [Os03t0668300-01]	2.18503	0.000802511
AK120738	Peptidase A1 domain containing protein. [Os06t0118700-01]	2.18364	0.0294297
AK121171	Similar to Isoform 2 of MADS-box transcription factor 14. [Os03t0752800-01]	2.18176	0.000916786
AK108390	Conserved hypothetical protein. [Os06t0538400-01]	2.18144	0.000883711
Os03g0411300|COMBINER_EST|CI256174|6	EF-Hand type domain containing protein. [Os03t0411300-01]	2.1807	0.0081319
AK066237	Glycoside hydrolase, family 17 protein. [Os07t0539300-01]	2.18016	0.0199714
CI341931	Similar to Magnesium-chelatase subunit H family protein, expressed. [Os03t0323200-03]	2.17782	0.0208345
AK068874	Similar to Sigma factor SIG6. [Os08t0242800-02]	2.17539	0.00169608
Os12g0111900|COMBINER|CI057165|0	Rep: Expressed protein - Oryza sativa subsp. japonica (Rice), complete [TC523967]	2.17382	0.00431394
AK108408	Similar to Two-component response regulator ARR1. Splice isoform 2. [Os03t0766500-01]	2.17352	0.00616031
Os03g0109300|mRNA|AK099538|CDS+3'UTR	Similar to Lysine decarboxylase-like protein. [Os03t0109300-01]	2.17222	0.0124941
AK102237	NB-ARC domain containing protein. [Os11t0222900-01]	2.17222	0.00280273
D16507	Similar to Homeobox protein OSH1. [Os03t0727000-01]	2.17219	0.00271317
AK061809	Haem peroxidase, plant/fungal/bacterial family protein. [Os05t0134400-01]	2.1721	0.019251
Os10g0456800|mRNA|AK072693|CDS+3'UTR	Similar to CHY zinc finger family protein, expressed. [Os10t0456800-02]	2.17198	0.00270411
AK121280	Similar to Methylmalonate semi-aldehyde dehydrogenase. [Os07t0188800-02]	2.17061	0.000464706
AK068232	AUX/IAA protein family protein. [Os08t0109400-01]	2.16915	0.0107417
CI438859	Hypothetical gene. [Os04t0173300-01]	2.16717	0.00774098
CT845546	Conserved hypothetical protein. [Os05t0344200-03]	2.16262	0.000344922
Os10g0493600|mRNA|AK058373|CDS+3'UTR	Similar to Alpha-galactosidase (Fragment). [Os10t0493600-04]	2.15989	0.00250212
Os10g0391500|mRNA|AK102238|CDS+3'UTR	Hypothetical protein. [Os10t0391500-03]	2.15803	8.77291e-05
CF305185	Non-protein coding transcript. [Os03t0787400-01]	2.15778	0.012129
NM_001068767	Similar to flavonol 4-sulfotransferase. [Os08t0515000-00]	2.15752	0.00108711
Os04g0591900|COMBINER_EST|Os04g0591900|8	Rep: Os04g0591900 protein - Oryza sativa subsp. japonica (Rice), complete [TC491076]	2.15456	0.0252982
Os06g0671800|COMBINER_EST|CI048449|6	Os06g0671800|COMBINER_EST|CI048449|6	2.15455	0.000976613
AK064707	Curculin-like (mannose-binding) lectin domain containing protein. [Os03t0245500-01]	2.15331	5.94541e-05
CI088182	Conserved hypothetical protein. [Os12t0211600-01]	2.15248	9.62479e-05
AK105926	Similar to Glutathione-S-transferase Cla47. [Os10t0530400-01]	2.15195	0.00065384
AK108728	Helix-loop-helix DNA-binding domain containing protein. [Os04t0429400-01]	2.14978	0.00457606
CI032909	Conserved hypothetical protein. [Os01t0248800-01]	2.14842	0.00734043
CI000881	Protein of unknown function DUF247, plant family protein. [Os09t0304500-01]	2.14781	0.0380991
CX112044	Hypothetical protein. [Os12t0575300-01]	2.14686	0.00119777
AK065857	Protein of unknown function DUF594 family protein. [Os06t0119100-01]	2.14648	0.0021058
AK120405	Hypothetical protein. [Os02t0522300-03]	2.14618	0.0453198
NM_001053999	Hybrid weakness h1. [Os02t0621800-01]	2.14575	0.0189195
AK065967	Staphylococcal nuclease (SNase-like), OB-fold domain containing protein. [Os12t0255200-01]	2.14555	0.000817008
Os06g0119800|COMBINER_EST|AU030208|6	Rep: Os07g0603500 protein - Oryza sativa subsp. japonica (Rice), partial (7%) [TC507217]	2.145	0.00489614
AK071819	UDP-glucuronosyl/UDP-glucosyltransferase family protein. [Os01t0697100-01]	2.14391	0.00111872
NM_001067682	Hypothetical protein. [Os08t0184800-02]	2.14379	0.00651891
AK068616	Similar to Aldose reductase. [Os05t0456300-03]	2.14355	0.00087052
Os11g0267000|mRNA|AK061014|CDS+3'UTR	GUN4-like domain containing protein. [Os11t0267000-02]	2.14344	0.0345145
AK103858	Similar to Dirigent protein. [Os07t0643800-01]	2.1418	0.000157883
Os02g0483500|mRNA|AK103708|CDS+3'UTR	Transferase family protein. [Os02t0483500-01]	2.1418	0.000160035
AK066541	Similar to Serine/threonine protein kinase. [Os03t0339900-01]	2.14082	0.000372341
Os02g0206400|COMBINER_EST|Os02g0206400|8	Rep: Os02g0206400 protein - Oryza sativa subsp. japonica (Rice), complete [TC503052]	2.14073	0.00054043
Os09g0346500|mRNA|AK104288|CDS+3'UTR	Similar to Chlorophyll a-b binding protein, chloroplast precursor (LHCII type I CAB) (LHCP). [Os09t0346500-01]	2.1401	0.0200737
Os01g0222600|mRNA|AK121276|CDS+3'UTR	Conserved hypothetical protein. [Os01t0222600-01]	2.13899	0.00271475
AK062470	Conserved hypothetical protein. [Os05t0464300-01]	2.13534	0.00214017
Os08g0316900|mRNA|AK110651|UTR	Hypothetical conserved gene. [Os08t0316900-01]	2.13518	0.00112349
AK068738	Pentatricopeptide repeat domain containing protein. [Os06t0172000-01]	2.13369	0.0016424
AK102516	Hypothetical protein. [Os11t0475500-01]	2.13335	0.00781924
CT856760	Conserved hypothetical protein. [Os05t0429500-01]	2.13285	0.0212507
NM_001073589	Similar to predicted protein. [Os12t0566800-01]	2.13271	5.94541e-05
Os10g0162100|COMBINER_EST|CI255250|6	Rep: Os10g0162000 protein - Oryza sativa subsp. japonica (Rice), complete [TC526869]	2.1319	0.00511371
Os05g0527800|mRNA|AK068336|CDS+3'UTR	UDP-glucuronosyl/UDP-glucosyltransferase family protein. [Os05t0527800-02]	2.12556	0.00135061
CT851586	Hypothetical conserved gene. [Os10t0394700-01]	2.12539	0.00255709
AK068457	Similar to Lysosomal Pro-X carboxypeptidase. [Os06t0647400-02]	2.1227	0.00040727
Os04g0619000|COMBINER_EST|CI148613|6	Similar to L1332.9 protein. [Os04t0619000-01]	2.12237	0.000963017
AK070669	Peptidase S8, subtilisin-related domain containing protein. [Os02t0780200-01]	2.12213	0.000193299
AK063118	Conserved hypothetical protein. [Os06t0233000-01]	2.1207	0.00500865
AK065328	FAD linked oxidase, N-terminal domain containing protein. [Os07t0187200-01]	2.12059	0.000100629
Os12g0111600|mRNA|AK119685|CDS+3'UTR	Hypoxia induced protein conserved region family protein. [Os12t0111600-01]	2.12003	0.000275918
Os06g0710400|mRNA|AK062418|CDS+3'UTR	Rep: Os06g0710400 protein - Oryza sativa subsp. japonica (Rice), complete [TC548029]	2.11876	0.00318909
NM_001053525	Conserved hypothetical protein. [Os02t0524800-01]	2.11819	0.000120364
AK069017	Cytochrome P450 family protein. [Os03t0594900-01]	2.11506	0.000904109
AY643749	Similar to Monosaccharide transporter 3. [Os01t0567600-00]	2.11332	0.000222445
NM_001054052	Similar to Nitrilase 1. [Os02t0635000-01]	2.11314	0.000398635
AK111594	Similar to Receptor protein kinase. [Os07t0628700-01]	2.11154	0.0107505
Os02g0636600|COMBINER_EST|Os02g0636600|8	GRAM domain containing protein. [Os02t0636600-00]	2.11109	0.00131701
Os05g0478000|mRNA|AK111029|CDS+3'UTR	Zinc finger, RING/FYVE/PHD-type domain containing protein. [Os05t0478000-01]	2.10951	0.0111784
Os03g0609500|COMBINER_EST|CI261705|6	Similar to LOB domain protein 39. [Os03t0609500-01]	2.10921	0.00985017
AK104764	Winged helix repressor DNA-binding domain containing protein. [Os04t0175900-01]	2.10851	0.038466
NM_001049505	Ervatamin B (EC 3.4.22.-) (ERV-B). [Os01t0347600-01]	2.10773	0.0016424
Os11g0671000|mRNA|AF467730|CDS+3'UTR	Os11g0671000|mRNA|AF467730|CDS+3'UTR	2.10638	0.000695913
Os03g0164300|mRNA|AK070845|CDS+3'UTR	Transcriptional factor B3 family protein. [Os03t0164300-01]	2.10588	0.0404278
Os01g0718000|mRNA|AK111476|CDS+3'UTR	Zinc finger, AN1-type domain containing protein. [Os01t0718000-01]	2.10579	0.00402252
AK103526	Similar to MDR-like p-glycoprotein. [Os04t0459000-01]	2.10561	0.00281751
NM_001066748	Hypothetical conserved gene. [Os07t0603500-00]	2.10514	0.00195172
Os11g0106000|mRNA|AK100185|CDS+3'UTR	Hypothetical protein. [Os11t0106000-02]	2.10495	0.000524118
AK099717	Conserved hypothetical protein. [Os01t0678100-01]	2.10425	0.00764276
Os09g0471000|mRNA|AK107828|CDS+3'UTR	Similar to cupin, RmlC-type. [Os09t0471000-02]	2.10336	0.0200737
AK100627	Lipase, class 3 family protein. [Os01t0309900-01]	2.10231	0.000288363
Os01g0175100|mRNA|AK071289|CDS+3'UTR	Kv1.4 voltage-gated K+ channel family protein. [Os01t0175100-01]	2.1004	0.00224884
CI350403	Oryza sativa phosphate transporter 1., Phosphate (Pi) homeostasis., Phosphate (Pi) transporter. [Os03t0150600-01]	2.09943	0.00536231
CI657928	CI657928 Oryza sativa (japonica cultivar-group) leaf of seedling gamma-irradiated (4min), after 6hr Oryza sativa (japonica cultivar-group) cDNA clone J06B5150L19T3 5', mRNA sequence [CI657928]	2.0953	0.00393662
NM_001059347	Similar to Cellulose synthase-like protein H1. [Os04t0429600-00]	2.09493	0.00169434
NM_001187315	Similar to cDNA, clone: J100088D24, full insert sequence. [Os05t0179950-00]	2.09475	0.000259767
AK100342	Similar to aldehyde oxidase-2. [Os03t0790900-03]	2.09431	0.00157707
AK066668	Conserved hypothetical protein. [Os04t0607400-01]	2.09377	0.00134459
AK062447	Conserved hypothetical protein. [Os06t0349800-01]	2.09356	0.00261406
AK105761	Similar to Branched chain alpha-keto acid dehydrogenase E1 beta subunit. [Os07t0170100-01]	2.09353	0.000305784
Os09g0499000|mRNA|AK060116|CDS+3'UTR	Conserved hypothetical protein. [Os09t0499000-01]	2.09217	0.000572186
NM_001067690	Similar to Germin-like protein precursor. [Os08t0188900-00]	2.09175	0.00377845
AK066512	Non-protein coding transcript. [Os04t0380300-02]	2.09119	0.00468733
AK067323	Similar to Magnesium-chelatase subunit H family protein, expressed. [Os03t0323200-04]	2.09103	0.0359754
NM_001186983	Heavy metal transport/detoxification protein domain containing protein. [Os04t0390100-01]	2.09018	0.00729057
CB650891	Similar to Transcription factor MYC7E (Fragment). [Os05t0439100-01]	2.08965	0.00642774
Os02g0503300|COMBINER|CI149316|6	Rep: Chromosome chr5 scaffold_58, whole genome shotgun sequence - Vitis vinifera (Grape), partial (11%) [TC536418]	2.08707	0.00614007
Os11g0488100|COMBINER_EST|CI197875|6	Rep: MYND finger family protein, expressed - Oryza sativa subsp. japonica (Rice), partial (48%) [TC544252]	2.08706	0.0149286
AK106611	Kelch related domain containing protein. [Os09t0563700-01]	2.08641	0.00038054
NM_001189401	Similar to AP2-1 protein (Fragment). [Os11t0129700-01]	2.08637	0.000417207
AK069921	Hypothetical conserved gene. [Os04t0173300-03]	2.08613	0.00150488
NM_001055773	Hypothetical conserved gene. [Os03t0192300-00]	2.08443	0.0002216
Os01g0523000|mRNA|AK105213|CDS+3'UTR	Rep: Os01g0523000 protein - Oryza sativa subsp. japonica (Rice), complete [TC546157]	2.08407	0.00380777
AK065088	Similar to Plasma membrane Ca2+-ATPase. [Os03t0616400-01]	2.08347	0.000459931
AK120453	Conserved hypothetical protein. [Os10t0208500-02]	2.08298	0.00124962
osa-miR160f|Os08|Mature	osa-miR160f|Os08|Mature	2.08214	0.0492817
AK071643	Similar to predicted protein. [Os01t0776600-02]	2.08126	0.000305784
AY339376	Similar to Ethylene-responsive transcription factor 5 (Ethylene-responsive element binding factor 5 homolog) (EREBP-4) (NtERF4). [Os03t0150200-00]	2.08107	0.00278669
AK110701	Non-protein coding transcript. [Os03t0729400-01]	2.07887	0.00077355
AK105488	YUCCA-like gene 1., Flavin monooxygenase-like enzyme., Auxin biosynthesis. [Os01t0645400-01]	2.07762	0.0352559
CI284960	Conserved hypothetical protein. [Os02t0749400-01]	2.07655	0.000809922
AK240939	Conserved hypothetical protein. [Os01t0917300-01]	2.07635	0.00119449
AK105061	Similar to Ribonuclease 2 precursor (EC 3.1.27.1). [Os01t0897200-04]	2.07631	0.000140415
Os06g0260500|COMBINER_EST|CI140889|6	Rep: Os02g0731900 protein - Oryza sativa subsp. japonica (Rice), partial (75%) [TC491264]	2.07494	0.000275918
Os07g0277200|mRNA|AK058657|CDS+3'UTR	Conserved hypothetical protein. [Os07t0277200-01]	2.07469	0.0256665
AK067087	TGF-beta receptor, type I/II extracellular region family protein. [Os01t0871800-01]	2.07433	0.00200865
AK102392	Similar to Phosphoenolpyruvate carboxykinase 4 (EC 4.1.1.49) (Fragment). [Os03t0255500-01]	2.07379	0.00586492
AK065546	Similar to Relative to SR12 protein (Fragment). [Os12t0429200-01]	2.07372	0.000131139
Os11g0251200|COMBINER_EST|Os11g0251200|8	Rep: Expressed protein - Oryza sativa subsp. japonica (Rice), partial (77%) [TC489236]	2.0726	0.000251686
CI275703	Actin 66 (Fragment). [Os12t0641000-00]	2.072	0.000883711
AK100580	Similar to BZIP DNA-binding protein. [Os08t0357300-01]	2.07163	0.000443355
AK060505	Conserved hypothetical protein. [Os03t0639300-01]	2.07111	0.000315554
AK112018	Myb transcription factor domain containing protein. [Os03t0771100-01]	2.07089	0.00181902
CT834455	Conserved hypothetical protein. [Os09t0390400-01]	2.07069	0.00054831
AK106533	Similar to Nucleotide pyrophosphatase/phosphodiesterase. [Os09t0506000-03]	2.06965	0.000624829
Os07g0160100|mRNA|AK070045|CDS+3'UTR	YABBY protein (OsYAB1) (Filamentous flower protein 1). [Os07t0160100-02]	2.0691	0.0355171
AK063458	Similar to Endo-beta-1,4-glucanase precursor (EC 3.2.1.4). [Os05t0212300-01]	2.06801	0.00621717
NM_001051680	Amino acid transporter, transmembrane domain containing protein. [Os01t0908600-01]	2.06593	0.0178928
Os03g0342900|mRNA|AK104744|CDS+3'UTR	Dormancyauxin associated family protein. [Os03t0342900-04]	2.06546	0.00371098
AK111692	Serine/threonine protein kinase-related domain containing protein. [Os08t0249100-01]	2.06535	0.00765355
NM_001073057	Pinoresinol-lariciresinol reductase TH2. [Os12t0263200-01]	2.06503	0.00481161
CT835109	Similar to Peroxidase 2. [Os03t0434800-00]	2.06419	0.00414253
AK288102	Retrovirus capsid, C-terminal domain containing protein. [Os09t0488800-01]	2.06389	0.0131185
Os11g0202100|mRNA|AK122020|CDS+3'UTR	Os11g0202100|mRNA|AK122020|CDS+3'UTR	2.0634	0.0162127
Os06g0125800|mRNA|AK104425|CDS+3'UTR	Rep: Zinc-finger protein - Oryza sativa subsp. indica (Rice), complete [TC527426]	2.06319	0.000375073
BQ906497	Non-protein coding transcript. [Os01t0259966-00]	2.063	0.00932064
Os04g0608100|mRNA|AK072315|CDS+3'UTR	Ribosomal protein S5 domain 2-type fold domain containing protein. [Os04t0608100-01]	2.06177	0.00764808
NM_001063213	Short-chain dehydrogenase/reductase SDR family protein. [Os06t0129100-01]	2.06159	6.83558e-05
AK066112	Signal transduction response regulator, receiver region domain containing protein. [Os07t0695100-01]	2.06146	0.00203645
Os12g0466200|COMBINER_EST|CI557936|0	Rep: Os12g0466200 protein - Oryza sativa subsp. japonica (Rice), complete [TC541260]	2.06119	0.000297682
AK100333	Similar to Kaurene synthase A (Fragment). [Os02t0278700-01]	2.05899	0.0332023
Os03g0409100|mRNA|AK105845|CDS+3'UTR	Hypothetical conserved gene. [Os03t0409100-02]	2.05839	0.0011788
AK072234	Conserved hypothetical protein. [Os07t0657300-01]	2.05767	0.01774
NM_001053990	Similar to Ammonium transporter Amt1;2 (Fragment). [Os02t0620500-00]	2.05749	0.00455732
AK068510	Cystathionine beta-synthase, core domain containing protein. [Os03t0737000-03]	2.057	0.000372341
Os04g0515400|COMBINER_EST|Os04g0515400|8	NTP pyrophosphohydrolase MazG, putative catalytic core domain containing protein. [Os04t0515400-00]	2.05685	0.00139651
AK120331	Similar to Beta-D-xylosidase. [Os04t0530700-01]	2.05423	0.00196499
AK241106	Hypothetical conserved gene. [Os12t0409900-01]	2.05367	0.048038
CT828095	Basic/leucine zipper protein. [Os05t0129300-01]	2.05309	0.000291219
CI144666	Similar to predicted protein. [Os10t0442400-01]	2.05267	0.021903
CI092332	Hypothetical conserved gene. [Os03t0338800-01]	2.05232	0.0148658
NM_001059208	Similar to Pectin-glucuronyltransferase. [Os04t0398600-01]	2.05181	0.00037522
Os06g0160000|COMBINER_EST|Os06g0160000|8	Conserved hypothetical protein. [Os06t0160000-00]	2.05093	0.000369235
NM_001074035	Plant disease resistance response protein family protein. [Os11t0214900-00]	2.04998	0.000137751
AK063043	Conserved hypothetical protein. [Os08t0463100-01]	2.04902	0.0182249
NM_001069645	Oryza sativa Japonica Group Os09g0400000 (Os09g0400000) mRNA, complete cds [NM_001069645]	2.04746	0.00127502
Os11g0444800|mRNA|AK061328|CDS+3'UTR	Conserved hypothetical protein. [Os11t0444800-01]	2.0471	0.0030629
Os01g0590300|mRNA|AK063740|CDS+3'UTR	Os01g0590300|mRNA|AK063740|CDS+3'UTR	2.04469	0.000579742
CI270629	Similar to Nitrate transporter (Fragment). [Os10t0111300-01]	2.04434	0.000802511
Os09g0538400|mRNA|AK111966|CDS+3'UTR	Similar to P-type R2R3 Myb protein (Fragment). [Os09t0538400-01]	2.04427	0.0174563
Os07g0590000|mRNA|AK111301|CDS+3'UTR	Conserved hypothetical protein. [Os07t0590000-01]	2.04425	0.000255684
AK070499	Glycoside hydrolase, family 1 protein. [Os01t0930800-01]	2.04403	0.00269422
AK065240	Similar to Arabinoxylan arabinofuranohydrolase isoenzyme AXAH-II. [Os11t0131900-01]	2.04346	0.000854241
AK109945	Hypothetical protein. [Os12t0600000-01]	2.04336	0.00353448
AK070887	Similar to Common plant regulatory factor 7. [Os02t0132500-01]	2.04326	0.00170631
AK099444	Similar to Nitrilase associated protein-like. [Os11t0629400-01]	2.04219	0.0468994
Os03g0596300|COMBINER_EST|CB633841|7	Os03g0596300|COMBINER_EST|CB633841|7	2.04133	6.35009e-05
AK119634	Protein of unknown function DUF506, plant family protein. [Os10t0417800-02]	2.04115	6.85072e-05
EE592042	Histone H2A. [Os08t0427700-00]	2.03962	0.0040481
NM_001066438	Similar to receptor-like protein kinase RK20-1. [Os07t0542600-01]	2.0383	0.0344748
NM_001189802	Similar to Protein kinase domain containing protein, expressed. [Os11t0694100-01]	2.03797	0.00566397
AK099266	Similar to Proline-rich protein APG-like. [Os03t0683800-01]	2.03653	0.014057
Os06g0483500|mRNA|AK119390|CDS+3'UTR	Hypothetical protein. [Os06t0483500-02]	2.03518	0.00220864
AK119893	Nucleotide-binding, alpha-beta plait domain containing protein. [Os07t0682400-02]	2.03454	0.00287361
AK109206	Oryza sativa Japonica Group cDNA clone:002-156-C09, full insert sequence [AK109206]	2.03429	0.00133589
AK104810	Similar to PGPD14 protein. [Os10t0456800-01]	2.03423	0.00133904
AK109245	Hypothetical gene. [Os05t0209200-01]	2.03402	0.0117138
Os02g0206100|mRNA|AK066593|CDS+3'UTR	UDP-glucuronosyl/UDP-glucosyltransferase family protein. [Os02t0206100-02]	2.03222	0.00033463
NM_001054986	Pyridoxal phosphate-dependent transferase, major region, subdomain 1 domain containing protein. [Os02t0806900-01]	2.03198	0.000224879
NM_001049216	Cystinosin/ERS1p repeat containing protein. [Os01t0266800-01]	2.03179	0.00117143
AK107497	Conserved hypothetical protein. [Os06t0364500-01]	2.02995	0.00825637
Os01g0363500|mRNA|AK061476|CDS+3'UTR	Similar to predicted protein. [Os01t0363500-05]	2.02993	0.000804645
Os07g0682500|mRNA|AK109592|CDS+3'UTR	Conserved hypothetical protein. [Os07t0682500-01]	2.02976	0.000864675
Os06g0578100|COMBINER_EST|Os06g0578100|8	Rep: Os06g0578100 protein - Oryza sativa subsp. japonica (Rice), complete [TC564049]	2.02971	0.00866549
Os04g0403600|COMBINER_EST|AU101828|6	Rep: Os04g0403600 protein - Oryza sativa subsp. japonica (Rice), partial (31%) [TC530516]	2.02773	0.000766692
AK067897	Glycosyl transferase, family 43 protein. [Os03t0793100-01]	2.02705	0.0028737
AK058321	Similar to Aldehyde oxidase 3 (EC 1.2.3.1) (AtAO-3) (AtAO4). [Os07t0282500-01]	2.02668	0.0246812
AK059899	Conserved hypothetical protein. [Os03t0787600-01]	2.02644	0.00065166
Os12g0177900|COMBINER_EST|Os12g0177900|8	Hypothetical protein. [Os12t0177900-00]	2.02643	0.0365979
AK120631	Transcription elongation factor, TFIIS/CRSP70, N-terminal domain containing protein. [Os03t0364700-01]	2.02639	0.000299338
Os03g0105000|mRNA|AK119918|CDS+3'UTR	Conserved hypothetical protein. [Os03t0105000-01]	2.02505	0.0012858
Os09g0304800|COMBINER_EST|Os09g0304800|8	Rep: Os09g0304800 protein - Oryza sativa subsp. japonica (Rice), complete [TC511330]	2.02401	0.0447261
AK105971	Similar to Pirin-like protein. [Os03t0845000-01]	2.02299	0.000589094
AK119967	Conserved hypothetical protein. [Os09t0524500-01]	2.02271	0.00040727
AK099939	Similar to Fructose-6-phosphate 1-phosphotransferase (Fragment). [Os08t0345700-02]	2.02263	0.0101986
AK105307	11-S plant seed storage protein family protein. [Os03t0336100-01]	2.02261	0.000193299
Os09g0423800|mRNA|AK111617|CDS+3'UTR	Similar to AP2-1 protein (Fragment). [Os09t0423800-01]	2.02129	0.00232206
CI132159	Similar to Alanine:glyoxylate aminotransferase-like protein (Fragment). [Os03t0171900-02]	2.02098	0.000219823
Os08g0416000|mRNA|AK110561|CDS+3'UTR	Similar to Homeobox-leucine zipper protein HOX5. [Os08t0416000-02]	2.02053	0.0167462
Os01g0788400|mRNA|AK120977|CDS+3'UTR	Similar to Pectinesterase (EC 3.1.1.11) (Fragment). [Os01t0788400-01]	2.01772	0.0317858
NM_001060841	Protein of unknown function DUF296 domain containing protein. [Os04t0683900-01]	2.01668	0.00437612
AK121025	16.9 kDa class I heat shock protein 1. [Os01t0136200-01]	2.01586	0.00141702
Os07g0618000|mRNA|AK105179|CDS+3'UTR	Conserved hypothetical protein. [Os07t0618000-01]	2.01482	0.00633006
CI131596	Similar to Osr40g2 protein (Fragment). [Os07t0683900-02]	2.01476	0.00375562
Os04g0649600|mRNA|AK105164|CDS+3'UTR	Conserved hypothetical protein. [Os04t0649600-01]	2.01347	0.00739478
Os02g0749200|mRNA|AK107742|CDS+3'UTR	Conserved hypothetical protein. [Os02t0749200-01]	2.01341	0.0126692
AK120934	Conserved hypothetical protein. [Os05t0128100-03]	2.0133	0.00821205
AK065927	Conserved hypothetical protein. [Os05t0441500-01]	2.01265	0.00230508
AK067940	Conserved hypothetical protein. [Os05t0193800-02]	2.01215	0.000891775
AK243202	Conserved hypothetical protein. [Os08t0446800-01]	2.01164	0.00259158
NM_001058152	Bifunctional inhibitor/plant lipid transfer protein/seed storage domain containing protein. [Os03t0804200-01]	2.01122	0.0334099
CT829592	Oryza sativa (indica cultivar-group) cDNA clone:OSIGCRA111B01, full insert sequence [CT829592]	2.01119	0.0152945
AK062819	Conserved hypothetical protein. [Os11t0470600-01]	2.01104	0.0114455
AK065011	Peptidase, trypsin-like serine and cysteine domain containing protein. [Os03t0109900-03]	2.01079	0.000257768
NM_001049530	Conserved hypothetical protein. [Os01t0355400-01]	2.01041	0.0447015
AK105246	Similar to Peptidylprolyl isomerase. [Os01t0844300-01]	2.01038	0.00091845
Os01g0363500|mRNA|AK063667|CDS+3'UTR	Os01g0363500|mRNA|AK063667|CDS+3'UTR	2.00983	0.000532811
Os12g0420400|mRNA|AK063111|CDS+3'UTR	Similar to Photosystem I reaction center subunit XI, chloroplastic. [Os12t0420400-03]	2.00967	0.0341574
Os09g0103800|COMBINER|CI047898|6	Rep: Peptidyl-prolyl cis-trans isomerase - Oryza sativa subsp. japonica (Rice), complete [TC489898]	2.00942	0.000998288
NM_001188735	Oryza sativa Japonica Group Os08g0529400 (Os08g0529400) mRNA, complete cds [NM_001188735]	2.00819	0.00330814
NM_001063165	Conserved hypothetical protein. [Os06t0118800-00]	2.00771	0.0455269
AK105589	Conserved hypothetical protein. [Os12t0547100-01]	2.00633	0.0135049
CI455649	Similar to Dormancy-associated protein. [Os11t0671000-01]	2.00632	0.000964887
AK072454	D-hydantoinase domain containing protein. [Os01t0807900-02]	2.00521	0.000119094
AK102427	Conserved hypothetical protein. [Os01t0314000-01]	2.00514	0.00433648
AK070999	Peptidase A1 domain containing protein. [Os02t0751100-01]	2.00489	0.000668076
CT834446	Similar to Cytochrome P450 78A1 (EC 1.14.-.-) (CYPLXXVIII). [Os08t0547300-01]	2.00485	0.0405725
AK121136	Similar to Two-component response regulator-like PRR73. [Os03t0284100-03]	2.00456	0.00325806
AK066660	Hypothetical gene. [Os08t0393900-01]	2.0036	0.0159415
CX102049	Similar to Nudix hydrolase 18, mitochondrial precursor (EC 3.6.1.-) (AtNUDT18). [Os02t0734300-01]	2.00278	0.000698476
AK059264	Conserved hypothetical protein. [Os10t0348900-01]	2.00174	0.00330197
NM_001054756	Short-chain dehydrogenase/reductase SDR domain containing protein. [Os02t0765800-00]	2.0014	0.0106861
AY346327	Similar to Victorin binding protein. [Os01t0711400-01]	2.00097	0.0440289
CX101541	Similar to Wound induced protein (Fragment). [Os04t0635500-01]	2.00078	0.000767956
Os05g0133100|mRNA|AK068407|CDS+3'UTR	Similar to PII protein (Fragment). [Os05t0133100-01]	2.00024	0.000292417
AK072683	Similar to MADS-box transcription factor 15. [Os07t0108900-01]	2.00015	0.000254856
CT849346	Uncharacterised protein family UPF0497, trans-membrane plant domain containing protein. [Os01t0847300-02]	0.499841	0.00186802
AK063395	Similar to predicted protein. [Os08t0525900-01]	0.499716	0.0471901
Os03g0665200|mRNA|AK066202|CDS+3'UTR	Protein of unknown function DUF581 family protein. [Os03t0665200-01]	0.499666	0.00616513
AK105954	UDP-glucuronosyl/UDP-glucosyltransferase family protein. [Os01t0805400-01]	0.499445	0.000658169
Os03g0756300|mRNA|AK103836|CDS+3'UTR	X8 domain containing protein. [Os03t0756300-01]	0.49944	0.0299981
Os03g0766600|mRNA|AK063832|CDS+3'UTR	Conserved hypothetical protein. [Os03t0766600-01]	0.499294	0.0201133
AK119477	Cyclin-like F-box domain containing protein. [Os09t0500100-01]	0.499161	0.0177512
AK069823	Similar to DnaJ homolog subfamily B member 1 (Heat shock 40 kDa protein 1) (Heat shock protein 40) (HSP40) (DnaJ protein homolog 1) (HDJ-1). [Os05t0127400-01]	0.499103	0.000592555
Os08g0472000|mRNA|AK062347|CDS+3'UTR	Similar to bZIP transcription factor TRAB1. [Os08t0472000-01]	0.499094	0.0016424
BI813708	N002C02 Oryza sativa mature leaf library induced by M.grisea Oryza sativa cDNA clone N002C02, mRNA sequence [BI813708]	0.498884	0.00572885
AK243143	Phospholipase A2, active site domain containing protein. [Os01t0582600-01]	0.498854	0.0141033
AK121647	Zinc finger, RING/FYVE/PHD-type domain containing protein. [Os04t0437300-01]	0.498755	0.0466185
AK109527	D-arabinono-1,4-lactone oxidase domain containing protein. [Os03t0563100-01]	0.498633	0.0110698
AB112771	Sodium/calcium exchanger membrane region domain containing protein. [Os02t0314300-00]	0.498267	0.00431605
Os08g0158000|COMBINER|CI330756|6	Os08g0158000|COMBINER|CI330756|6	0.498187	0.0415101
AK105324	Hypothetical gene. [Os04t0435000-01]	0.49818	0.00118873
Os05g0244400|COMBINER_EST|Os05g0244400|8	Os05g0244400|COMBINER_EST|Os05g0244400|8	0.49799	0.00369091
AK101303	WD40/YVTN repeat-like domain containing protein. [Os12t0609800-01]	0.497976	0.00164108
Os06g0726200|mRNA|AK099339|CDS+3'UTR	Endochitinase precursor (EC 3.2.1.14). [Os06t0726200-03]	0.497944	0.00873752
Os03g0760900|COMBINER|CI265000|6	Os03g0760900|COMBINER|CI265000|6	0.497941	0.0112258
NM_001185659	Hypothetical conserved gene. [Os01t0778100-01]	0.497882	0.00390894
CT843928	Low molecular mass heat shock protein Oshsp17.3. [Os03t0266900-01]	0.49783	0.00324666
AK103312	Similar to Auxin response factor 7a (Fragment). [Os06t0702600-01]	0.497778	0.00240971
AK073041	Similar to predicted protein. [Os03t0394900-02]	0.497733	0.00307647
Os04g0490000|mRNA|AK108365|CDS+3'UTR	Similar to Glutamate synthase [NADH], chloroplast precursor (EC 1.4.1.14) (NADH- GOGAT). [Os04t0490000-01]	0.497601	0.00335831
NM_001060625	UDP-glucuronosyl/UDP-glucosyltransferase family protein. [Os04t0650400-00]	0.497595	0.00320498
NM_001186904	Oryza sativa Japonica Group Os04g0279001 (Os04g0279001) mRNA, complete cds [NM_001186904]	0.497538	0.00865247
Os08g0467500|mRNA|AK100937|CDS+3'UTR	Abscisic acid and stress inducible (A22) gene. [Os08t0467500-02]	0.497069	0.00494746
AK068968	Similar to Beta-amylase PCT-BMYI (EC 3.2.1.2). [Os03t0141200-01]	0.496882	0.0417852
AK105666	Peptidase A1 domain containing protein. [Os09t0482200-01]	0.496538	0.00344948
AK110674	Hypothetical protein. [Os09t0272200-01]	0.496477	0.00673238
AK107462	Similar to Protein kinase-like protein. [Os10t0571300-01]	0.496216	0.00576628
AK063502	Serine/threonine protein kinase domain containing protein. [Os05t0466900-01]	0.496143	0.00574197
Os07g0107300|mRNA|AK119790|CDS+3'UTR	Plant disease resistance response protein family protein. [Os07t0107300-01]	0.49549	0.00108286
Os11g0161800|COMBINER_EST|Os11g0161800|8	Hypothetical conserved gene. [Os11t0161800-00]	0.495424	0.0265799
AK069477	Transposase, MuDR, plant domain containing protein. [Os06t0704400-02]	0.495186	0.00111853
AK064153	Conserved hypothetical protein. [Os11t0159500-01]	0.495146	0.0157385
CI098787	Similar to Mandelonitrile lyase-like protein. [Os10t0524500-01]	0.495072	0.00533296
CT843098	Galactose-binding like domain containing protein. [Os01t0158400-01]	0.494369	0.00242708
AK101575	Protein of unknown function DUF6, transmembrane domain containing protein. [Os08t0104900-01]	0.49405	0.000210761
CI247863	Conserved hypothetical protein. [Os05t0227700-02]	0.493834	0.00100821
Os09g0460700|mRNA|AK108359|CDS+3'UTR	Alpha/beta hydrolase fold-3 domain containing protein. [Os09t0460700-01]	0.493659	9.07447e-05
Os08g0125100|COMBINER|CI330756|6	Os08g0125100|COMBINER|CI330756|6	0.493584	0.0440196
AK108722	Cupredoxin domain containing protein. [Os07t0570600-01]	0.493515	0.00901255
Os08g0548300|mRNA|AK073266|CDS+3'UTR	Zinc finger, RING/FYVE/PHD-type domain containing protein. [Os08t0548300-01]	0.493426	0.00144353
CT853899	Hypothetical conserved gene. [Os08t0444440-01]	0.493358	0.0069695
Os05g0434800|COMBINER_EST|CI239797|6	Rep: Os05g0433800 protein - Oryza sativa subsp. japonica (Rice), partial (20%) [TC524520]	0.493092	0.028981
CT829563	Similar to SNF1 related protein kinase-like protein. [Os02t0178000-01]	0.493048	0.00516763
AK106957	Oryza sativa Japonica Group cDNA clone:002-119-E10, full insert sequence [AK106957]	0.493038	0.000555117
AK108615	Cyclin-like F-box domain containing protein. [Os09t0324400-01]	0.49274	0.0462457
AK100981	Similar to Permease 1. [Os03t0694500-01]	0.492423	0.00722988
AK101647	Similar to OSIGBa0093K19.10 protein. [Os04t0455401-01]	0.492117	0.000532811
AK069910	CDP-alcohol phosphatidyltransferase family protein. [Os01t0789100-01]	0.491895	0.000644179
AK069546	Similar to Protein kinase APK1A, chloroplast precursor (EC 2.7.1.-). [Os01t0973500-01]	0.491859	0.00416469
CI447845	Conserved hypothetical protein. [Os01t0948600-01]	0.491855	0.000498579
CT842469	Zinc finger, AN1-type domain containing protein. [Os02t0530300-01]	0.491759	0.000504291
Os01g0953000|mRNA|AK100594|CDS+3'UTR	Conserved hypothetical protein. [Os01t0953000-01]	0.491431	0.000253506
AK070929	Conserved hypothetical protein. [Os02t0163500-01]	0.491011	0.0120028
AK110778	Glycosyl transferase, family 8 protein. [Os11t0592300-01]	0.490976	0.000565532
AK102794	No apical meristem (NAM) protein domain containing protein. [Os01t0672100-01]	0.490514	0.0100001
CT830665	Harpin-induced 1 domain containing protein. [Os04t0685400-02]	0.490046	0.000698476
AK067266	Similar to PHY3. [Os04t0488700-01]	0.489778	0.00435829
CT831959	Similar to Glucosyltransferase (Fragment). [Os02t0755900-01]	0.48975	0.00873752
AK243511	Similar to RING-finger protein. [Os09t0565300-01]	0.48973	0.0068747
CT845264	Conserved hypothetical protein. [Os03t0849800-01]	0.489356	0.0350764
Os01g0194600|mRNA|AK101203|CDS+3'UTR	Thioredoxin fold domain containing protein. [Os01t0194600-01]	0.489346	0.00224196
AK109306	Pectinesterase inhibitor domain containing protein. [Os02t0689000-01]	0.489312	0.00324941
AK063437	Oryza sativa Japonica Group cDNA clone:001-115-E07, full insert sequence [AK063437]	0.489261	0.0344614
AY986504	Similar to NAC domain protein. [Os01t0816100-01]	0.488998	0.00642695
NM_001070487	Similar to Prephenate dehydratase. [Os09t0566050-00]	0.488957	0.00116291
Os10g0416800|mRNA|AK104292|CDS+3'UTR	Similar to Chitinase 2 (EC 3.2.1.14) (Tulip bulb chitinase-2) (TBC-2). [Os10t0416800-01]	0.48873	0.004662
AK103410	GTP1/OBG domain containing protein. [Os01t0375000-01]	0.488669	0.00216386
NM_001070651	Oryza sativa Japonica Group Os10g0135100 (Os10g0135100) mRNA, complete cds [NM_001070651]	0.488583	0.0268845
Os07g0573800|mRNA|AK072835|CDS+3'UTR	FMN-binding split barrel domain containing protein. [Os07t0573800-02]	0.488444	0.000288363
AK069752	Protein of unknown function DUF639 family protein. [Os04t0677400-02]	0.487992	0.0457623
AK070652	Similar to Avr9/Cf-9 rapidly elicited protein 231 precursor. [Os02t0739400-01]	0.487982	0.00658933
Os09g0383500|COMBINER|CI330756|6	Os09g0383500|COMBINER|CI330756|6	0.487934	0.0488448
NM_001071021	Similar to Tryptophan decarboxylase. [Os10t0380800-00]	0.487909	0.00184944
CT833342	Alternative oxidase 1a. [Os04t0600200-01]	0.487851	0.00160103
AK111034	Conserved hypothetical protein. [Os02t0601000-01]	0.487721	0.00580051
AK102743	Oryza sativa Japonica Group cDNA clone:J033106H13, full insert sequence [AK102743]	0.487679	0.0110541
AK241262	Serine/threonine protein kinase-related domain containing protein. [Os10t0342300-01]	0.487532	0.0049282
Os01g0259900|COMBINER_EST|CI079126|6	Rep: Os07g0601900 protein - Oryza sativa subsp. japonica (Rice), partial (10%) [TC550601]	0.487508	0.0161756
CI099347	Hypothetical conserved gene. [Os05t0442550-01]	0.487381	0.00321249
Os05g0586700|COMBINER_EST|CI475075|6	Os05g0586700|COMBINER_EST|CI475075|6	0.487375	0.00231946
AK072595	Similar to Indole-3-glycerol phosphate lyase. [Os03t0797400-01]	0.487119	0.00853953
NM_001057873	Similar to predicted protein. [Os03t0759000-01]	0.487004	0.000483399
Os02g0681200|mRNA|AK099314|CDS+3'UTR	Zinc finger, RING/FYVE/PHD-type domain containing protein. [Os02t0681200-01]	0.486899	0.0130889
AK059052	Similar to Chaperone GrpE type 2. [Os08t0338700-01]	0.486881	0.00161081
CT832729	Similar to Beta-1,3-glucanase precursor (Fragment). [Os05t0495900-01]	0.486564	0.00396946
NM_001056806	Similar to Phospho-2-dehydro-3-deoxyheptonate aldolase 1, chloroplastic. [Os03t0389700-01]	0.486349	0.00761847
AK071876	Hypothetical conserved gene. [Os01t0728900-02]	0.486263	0.00624909
AK102597	MAP65/ASE1 family protein. [Os05t0409400-01]	0.486174	0.0136334
AK059847	Eggshell protein family protein. [Os02t0303500-01]	0.485644	0.0165453
AK102261	Proteinase inhibitor I9, subtilisin propeptide domain containing protein. [Os07t0438600-01]	0.485616	0.00493157
Os11g0275200|mRNA|AK067288|CDS+3'UTR	Similar to Endo-1,3;1,4-beta-D-glucanase precursor (EC 3.2.1.-). [Os11t0275200-01]	0.485609	0.015807
NM_001068763	Concanavalin A-like lectin/glucanase domain containing protein. [Os08t0514000-00]	0.485587	0.0246063
NM_001073663	Conserved hypothetical protein. [Os12t0580600-01]	0.485084	0.0208049
AK109941	CCT domain containing protein. [Os01t0835700-01]	0.485068	0.0129648
Os05g0460000|COMBINER_EST|CI368692|0	Rep: HSP70 - Triticum aestivum (Wheat), complete [TC515901]	0.484795	0.000495094
NM_001052880	Oryza sativa Japonica Group Os02g0226300 (Os02g0226300) mRNA, partial cds [NM_001052880]	0.484757	0.000956616
Os10g0567200|mRNA|AK100517|CDS+3'UTR	Conserved hypothetical protein. [Os10t0567200-01]	0.484736	0.00090025
NM_001052837	Similar to Cytosolic class II small heat shock protein 4 (Fragment). [Os02t0217900-00]	0.484665	0.00225742
AK072537	Similar to ATP binding / nucleoside-triphosphatase/ nucleotide binding. [Os05t0584600-01]	0.484604	0.00209521
AK243317	Zinc finger, RING/FYVE/PHD-type domain containing protein. [Os02t0738200-01]	0.484599	0.00829056
AK103834	Similar to SIPL. [Os10t0419400-01]	0.484235	0.00806667
AK288271	Similar to NAC domain-containing protein 77. [Os11t0127000-01]	0.484093	0.021177
AK072734	Conserved hypothetical protein. [Os10t0580900-01]	0.483872	0.00105997
AK067833	ATPase, AAA-type, core domain containing protein. [Os02t0740300-01]	0.483854	0.00194963
AK065753	Similar to HcrVf2 protein. [Os11t0567800-01]	0.483675	0.0250911
CT833992	Pyridine nucleotide-disulphide oxidoreductase, NAD-binding region domain containing protein. [Os07t0564500-01]	0.483047	0.0160355
AK120325	Similar to Disease resistance gene analog PIC21 (Fragment). [Os01t0788500-01]	0.482391	0.000372341
AK109925	Nucleotidyltransferase domain containing protein. [Os12t0283100-01]	0.482011	0.00932064
NM_001049755	Conserved hypothetical protein. [Os01t0524400-01]	0.481788	0.00307595
AK108862	Alpha/beta hydrolase family protein. [Os05t0370700-01]	0.481736	0.0437551
AK107136	Alpha/beta hydrolase fold-3 domain containing protein. [Os03t0790500-01]	0.481621	0.00361818
AK069746	Conserved hypothetical protein. [Os05t0490400-01]	0.481614	0.004662
CI212699	Conserved hypothetical protein. [Os02t0188400-01]	0.481258	0.00835443
NM_001070515	Serine/threonine protein kinase-related domain containing protein. [Os09t0569800-00]	0.48116	0.00453849
Os07g0631700|mRNA|AK105175|CDS+3'UTR	EF-Hand type domain containing protein. [Os07t0631700-01]	0.481113	0.00314457
Os04g0603400|mRNA|AK107076|CDS+3'UTR	Conserved hypothetical protein. [Os04t0603400-01]	0.481049	0.000960187
CI153554	Conserved hypothetical protein. [Os03t0114100-01]	0.480904	0.0104712
Os01g0313300|mRNA|AK111775|CDS+3'UTR	Similar to EREBP-3 protein (Fragment). [Os01t0313300-01]	0.480842	0.00576628
CT850066	Non-protein coding transcript. [Os04t0308000-01]	0.480758	0.00228012
FJ214953	Similar to Phytoene synthase 1, chloroplast precursor (EC 2.5.1.-) (Fruit ripening specific protein pTOM5). [Os09t0555500-01]	0.480576	0.0249709
AK064172	Pollen Ole e 1 allergen and extensin domain containing protein. [Os01t0726100-01]	0.480416	0.00417813
AK108530	Hly-III related domain containing protein. [Os06t0652200-01]	0.480311	0.0106396
AK100401	Conserved hypothetical protein. [Os02t0192100-01]	0.480287	0.00282052
Os05g0464200|COMBINER_EST|CI154522|6	Os05g0464200|COMBINER_EST|CI154522|6	0.48008	0.00147128
CI154797	CI154797 Oryza sativa (japonica cultivar-group) Panicles mixture of one, two, three weeks after flowering Oryza sativa (japonica cultivar-group) cDNA clone 029-M087R-B11 3', mRNA sequence [CI154797]	0.479876	0.00269784
AK289240	Similar to WRKY 1 (Fragment). [Os01t0185900-01]	0.479731	0.0439736
Os03g0194900|mRNA|AK061389|CDS+3'UTR	Similar to membrane protein. [Os03t0194900-02]	0.479731	0.0236604
AK070883	Alpha/beta hydrolase family protein. [Os07t0685500-01]	0.479698	0.0065486
Os02g0720900|mRNA|AK121603|CDS+3'UTR	Hypothetical conserved gene. [Os02t0720900-02]	0.479593	0.0330883
AK106798	Similar to Resistance protein candidate (Fragment). [Os08t0124700-01]	0.479253	0.0396549
AK101380	Similar to Phosphate transporter 6. [Os04t0186400-01]	0.479084	0.000954026
AK063472	NB-ARC domain containing protein. [Os01t0721400-01]	0.478902	0.012736
AK101454	Methyltransferase type 12 domain containing protein. [Os01t0716500-01]	0.4789	0.00236052
Os03g0261800|mRNA|AK060717|CDS+3'UTR	Hypothetical conserved gene. [Os03t0261800-02]	0.47862	0.0081319
AK100413	Similar to serine/threonine-protein kinase NAK. [Os10t0405100-01]	0.478545	0.0396899
AK105126	Photosystem II oxygen evolving complex protein PsbQ family protein. [Os02t0631100-01]	0.478437	0.0164866
NM_001186324	Cytochrome p450 (CYP78A9). [Os03t0134500-00]	0.478424	0.00253307
AK069335	Glycosyl transferase, family 4 protein. [Os01t0210800-01]	0.478011	0.00255175
AK064893	Similar to predicted protein. [Os10t0189100-01]	0.477799	0.00291337
AK110995	NB-ARC domain containing protein. [Os02t0612200-01]	0.477754	0.00530134
AK064277	Peptidase A1 domain containing protein. [Os07t0533800-01]	0.477455	0.0183028
Os12g0456400|COMBINER_EST|Os12g0456400|8	Rep: Os12g0456400 protein - Oryza sativa subsp. japonica (Rice), complete [TC502313]	0.477233	0.000495094
CX116849	EI106G04 A normalized whole-life-cycle cDNA library of rice Oryza sativa (indica cultivar-group) cDNA clone EI106G04 5', mRNA sequence [CX116849]	0.477145	0.0170586
Os04g0136700|mRNA|AK066843|CDS+3'UTR	Cystathionine beta-synthase, core domain containing protein. [Os04t0136700-01]	0.476971	0.015396
NM_001051999	Hypothetical conserved gene. [Os01t0960200-00]	0.476955	0.0030327
AK110788	Harpin-induced 1 domain containing protein. [Os08t0494000-01]	0.476862	0.00147063
AK121939	Hypothetical conserved gene. [Os10t0446200-01]	0.476843	0.000662562
AK242588	Hypothetical conserved gene. [Os04t0676800-01]	0.476838	0.00807005
AK070083	Similar to 4-coumarate--CoA ligase 1 (EC 6.2.1.12) (4CL 1) (4-coumaroyl-CoA synthase 1) (Clone 4CL14) (Fragment). [Os02t0177600-01]	0.47672	0.00621465
AK121509	Similar to Potential calcium-transporting ATPase 9, plasma membrane-type (EC 3.6.3.8) (Ca(2+)-ATPase isoform 9). [Os08t0517200-01]	0.476653	0.000454267
Os06g0717900|mRNA|AK069070|CDS+3'UTR	Peptidase A1 domain containing protein. [Os06t0717900-01]	0.476571	0.0026024
AK103249	Protein kinase, core domain containing protein. [Os01t0822200-01]	0.475835	0.00375562
AK120809	Similar to Acyl-[acyl-carrier-protein] desaturase, chloroplast precursor (EC 1.14.19.2) (Stearoyl-ACP desaturase). [Os01t0880800-01]	0.475794	0.012479
Os05g0550300|mRNA|AK062463|CDS+3'UTR	Similar to Lipid transfer protein (Fragment). [Os05t0550300-01]	0.475791	0.0360817
AK069306	Similar to Transfactor-like protein. [Os05t0491500-02]	0.475776	0.00271317
Os02g0462900|COMBINER_EST|CI518118|0	Os02g0462900|COMBINER_EST|CI518118|0	0.475741	0.00186889
Os02g0462500|mRNA|AK063739|UTR	Similar to predicted protein. [Os02t0462500-01]	0.475704	0.00229706
AK105301	Hypothetical protein. [Os01t0509700-01]	0.475704	0.00537198
NM_001063621	Chalcone isomerase domain containing protein. [Os06t0203600-01]	0.47565	0.00176344
NM_001188518	Hypothetical conserved gene. [Os08t0230800-01]	0.475631	0.0303547
AK106392	Zinc finger, CCCH-type domain containing protein. [Os05t0195200-01]	0.475485	0.00152843
AK111641	Similar to PRL1 protein. [Os03t0339100-01]	0.475444	0.000160035
BQ908479	Similar to O-methyltransferase ZRP4. [Os12t0441600-00]	0.475243	0.0114561
Os07g0232800|mRNA|AY324148|CDS+3'UTR	Similar to Zinc transporter protein ZIP1. [Os07t0232800-00]	0.475239	0.00797777
AK107295	BRO1 domain containing protein. [Os04t0527400-01]	0.474783	0.00183945
NM_001072687	Similar to Phytosulfokines 5 precursor (Secretory protein SH27A). [Os12t0147800-01]	0.474559	0.000339903
CT828703	Sugar/inositol transporter domain containing protein. [Os04t0529800-01]	0.474076	0.00460629
AK073475	Similar to PLU-1 protein. [Os10t0577600-01]	0.473953	0.000716354
AK242659	Similar to Carboxy-lyase. [Os05t0591600-01]	0.473783	0.004662
NM_001066078	Similar to cDNA clone:J023132K03, full insert sequence. [Os07t0448200-00]	0.473684	0.0263586
BI796894	Similar to Flavonoid 3',5'-hydroxylase (EC 1.14.13.88) (F3'5'H) (Cytochrome P450 75A2) (CYPLXXVA2) (P-450EG1). [Os03t0367200-01]	0.473564	0.0381559
AK102650	Zinc finger, RING-type domain containing protein. [Os05t0279400-01]	0.472644	0.00110724
AK100346	Phenylalanine ammonia-lyase. [Os04t0518100-01]	0.472156	0.00818254
Os10g0365200|mRNA|AK106938|5'UTR+CDS	Thioredoxin fold domain containing protein. [Os10t0365200-00]	0.472136	0.000475531
Os07g0536100|COMBINER|CI330756|6	Os07g0536100|COMBINER|CI330756|6	0.47206	0.0482484
CT834539	Conserved hypothetical protein. [Os10t0343000-01]	0.471924	0.00389097
AK242665	Protein of unknown function DUF1645 family protein. [Os06t0215100-01]	0.471723	0.00307595
BI810142	Similar to Ureide permease 1 (AtUPS1). [Os12t0502800-02]	0.471675	0.00115044
AK102489	Similar to Expansin-like protein A (Fragment). [Os07t0475400-01]	0.471649	0.00150488
NM_001186049	Oryza sativa Japonica Group Os02g0504700 (Os02g0504700) mRNA, complete cds [NM_001186049]	0.471523	0.0265799
AK121646	Thioredoxin-like fold domain containing protein. [Os02t0301400-01]	0.471351	0.000895015
NM_001053213	Oryza sativa Japonica Group Os02g0318500 (Os02g0318500) mRNA, complete cds [NM_001053213]	0.471111	0.0196738
AK107546	VQ domain containing protein. [Os03t0387300-01]	0.47103	0.004662
AK103521	Protein of unknown function DUF221 domain containing protein. [Os12t0633600-01]	0.471004	0.00421171
CT848589	APETALA2 (AP2) gene 37., Abiotic stress., AP2/ERF family protein., Oryza sativa ethylene-responsive element binding factor (ERF) 3., Stress signaling., ERF-associated EAR-motif-containing repressor. [Os01t0797600-01]	0.470866	0.0255883
AK106898	Oryza sativa Japonica Group cDNA clone:002-118-H04, full insert sequence [AK106898]	0.470265	0.00292706
NM_001186230	Similar to global transcription factor group. [Os02t0772000-00]	0.470142	0.0215523
Os09g0240500|mRNA|AK062451|CDS+3'UTR	Similar to Sulfate transporter 4.1. [Os09t0240500-02]	0.469923	0.000897918
NM_001061251	Lipase, GDSL domain containing protein. [Os05t0159300-01]	0.469577	0.00794927
AK065635	Similar to Protein kinase APK1B, chloroplast precursor (EC 2.7.1.-). [Os03t0159100-01]	0.469113	0.00121651
AK073003	Hypothetical conserved gene. [Os02t0138500-00]	0.469074	0.00788728
AK067067	Non-protein coding transcript. [Os07t0168700-01]	0.468015	0.0121658
CT831019	Reticulon family protein. [Os01t0851300-01]	0.467946	0.00426654
AK106226	Protein of unknown function DUF1635 family protein. [Os05t0115100-02]	0.467671	0.000398635
NM_001051435	Zinc finger, RING/FYVE/PHD-type domain containing protein. [Os01t0865700-00]	0.467522	0.000364068
Os12g0440300|mRNA|AK122111|CDS+3'UTR	Conserved hypothetical protein. [Os12t0440300-01]	0.467284	0.00081759
Os10g0528300|mRNA|AY271619|CDS+3'UTR	Rep: Tau class GST protein 4 - Oryza sativa subsp. indica (Rice), complete [TC498021]	0.467228	0.00115725
Os01g0604700|mRNA|AK071681|CDS+3'UTR	Conserved hypothetical protein. [Os01t0604700-01]	0.467114	1.79687e-05
AK106282	Similar to WRKY transcription factor 28. [Os06t0649000-01]	0.466675	0.00315034
Os01g0787600|mRNA|AK061058|CDS+3'UTR	Similar to Salicylic acid-binding protein 2. [Os01t0787600-01]	0.466668	0.00283248
Os11g0275500|mRNA|AK059739|CDS+3'UTR	Similar to Endo-1,3;1,4-beta-D-glucanase precursor (EC 3.2.1.-). [Os11t0275500-01]	0.466601	0.0208701
AK068378	Glycosyl transferase, family 31 protein. [Os09t0452900-01]	0.466254	0.000263178
AK121426	Similar to UDP-galactose 4-epimerase-like protein. [Os09t0323000-01]	0.465892	0.0117094
NM_001048677	UspA domain containing protein. [Os01t0170600-02]	0.46589	0.000297682
AK108049	Hypothetical gene. [Os06t0473700-01]	0.465871	0.00901255
AK121554	Similar to Oxo-phytodienoic acid reductase. [Os01t0370000-01]	0.465759	0.0247439
Os03g0849800|mRNA|AK106469|CDS+3'UTR	Hypothetical conserved gene. [Os03t0849800-02]	0.465344	0.000510675
Os02g0626100|mRNA|AK067923|CDS+3'UTR	Similar to Phenylalanine ammonia-lyase. [Os02t0626100-01]	0.465167	0.00933604
AK111546	Protein kinase, core domain containing protein. [Os02t0153900-01]	0.465154	0.00221192
AK072445	Conserved hypothetical protein. [Os02t0564200-01]	0.465153	0.0120264
AK102052	Multi antimicrobial extrusion protein MatE family protein. [Os01t0684900-01]	0.465148	0.000402986
AK070778	Similar to Calmodulin-like protein CaML3. [Os11t0141400-01]	0.464545	0.0015148
AK067264	Dienelactone hydrolase domain containing protein. [Os08t0238200-01]	0.464393	0.023535
Os07g0628500|mRNA|AK059560|CDS+3'UTR	Rep: Amelogenin-like protein - Oryza sativa subsp. japonica (Rice), complete [TC501765]	0.4643	0.0330708
AK107004	Hypothetical protein. [Os03t0196100-01]	0.464169	0.00497962
AK242225	Leucine-rich repeat, N-terminal domain containing protein. [Os05t0399800-01]	0.464061	0.0214561
NM_001052484	Leucine-rich repeat, N-terminal domain containing protein. [Os02t0157200-00]	0.464057	0.00656147
AK107146	Similar to Ethylene-responsive transcription factor 4 (Ethylene-responsive element binding factor 4) (Related to APETALA-2 protein 5) (EREBP-4) (AtERF4). [Os02t0764700-01]	0.464054	0.00215434
AK060315	Conserved hypothetical protein. [Os08t0321600-01]	0.463925	0.00135344
CT829626	Zinc finger, NHR/GATA-type domain containing protein. [Os01t0343300-01]	0.463788	0.00250188
Os04g0584100|mRNA|AK108779|CDS+3'UTR	Serine/threonine protein kinase domain containing protein. [Os04t0584100-01]	0.46367	0.00315034
Os06g0666400|mRNA|AK108002|CDS+3'UTR	VQ domain containing protein. [Os06t0666400-01]	0.463354	0.000572006
NM_001073671	Similar to Cytochrome P450 family protein. [Os12t0582000-00]	0.463203	0.0141759
AK289238	Similar to adenosine 5'-phosphosulfate reductase 2. [Os07t0509800-01]	0.463006	0.00208863
AU100783	Similar to Ubiquitin-conjugating enzyme E2 I (EC 6.3.2.19) (Ubiquitin-protein ligase I) (Ubiquitin carrier protein I) (SUMO-1-protein ligase) (SUMO- 1 conjugating enzyme) (Ubiquitin carrier protein 9) (p18). [Os04t0580400-01]	0.462769	0.00422932
AK099705	Adenine nucleotide translocator 1 domain containing protein. [Os09t0497000-01]	0.462731	5.94541e-05
CX108756	Conserved hypothetical protein. [Os08t0331800-01]	0.462729	0.0196115
CT831469	Conserved hypothetical protein. [Os09t0493000-01]	0.462647	0.00544932
AK109882	Similar to Beta-D-xylosidase. [Os11t0297800-01]	0.462382	0.0101475
CT847033	Conserved hypothetical protein. [Os01t0815400-01]	0.462091	0.00590967
Os01g0931000|COMBINER_EST|CI431463|6	Os01g0931000|COMBINER_EST|CI431463|6	0.461947	0.00102512
AK108885	Conserved hypothetical protein. [Os06t0200600-01]	0.461867	0.0132669
AK120087	Tify domain containing protein. [Os03t0181100-02]	0.461619	0.00495862
NM_001048628	Hypothetical conserved gene. [Os01t0161300-00]	0.461554	0.000902937
AK241454	Conserved hypothetical protein. [Os02t0704600-01]	0.461442	0.000698083
AK073497	Gelsolin family protein. [Os05t0153000-02]	0.461291	0.0156962
Os10g0141400|COMBINER_EST|Os10g0141400|8	Rep: OsS5a - Oryza sativa subsp. japonica (Rice), partial (48%) [TC489657]	0.461152	0.00284898
Os08g0492600|COMBINER_EST|CB684555|7	Os08g0492600|COMBINER_EST|CB684555|7	0.460715	0.000641491
Os01g0615100|mRNA|AJ601438|CDS+3'UTR	Rep: Protease inhibitor-like - Oryza sativa subsp. japonica (Rice), complete [TC524655]	0.460578	0.00294333
AK063104	Similar to Glutathione S-transferase GSTU31 (Fragment). [Os10t0525500-01]	0.460568	0.000464706
AK101987	ATPase, AAA-type, core domain containing protein. [Os03t0584400-01]	0.460331	0.0152367
CI249413	CI249413 Oryza sativa (japonica cultivar-group) Shoot and root of germinating seeds Oryza sativa (japonica cultivar-group) cDNA clone 043-M078R-D04 3', mRNA sequence [CI249413]	0.460148	0.034196
AK102949	Conserved hypothetical protein. [Os02t0651900-02]	0.459979	0.0283247
AK102007	Similar to AMP deaminase 2 (EC 3.5.4.6) (AMP deaminase isoform L). Splice isoform Ex1A-3. [Os07t0693500-01]	0.459953	9.61744e-05
AK108872	Protein of unknown function DUF579, plant family protein. [Os11t0490100-01]	0.45972	0.0337654
Os07g0408100|mRNA|AK108466|CDS+3'UTR	Similar to predicted protein. [Os07t0408100-02]	0.459695	0.000595113
Os05g0187800|COMBINER_EST|Os05g0187800|8	Rep: Os05g0187800 protein - Oryza sativa subsp. japonica (Rice), complete [TC498600]	0.459662	0.000175901
CI250522	CI250522 Oryza sativa (japonica cultivar-group) Shoot and root of germinating seeds Oryza sativa (japonica cultivar-group) cDNA clone 043-M092R-E02 3', mRNA sequence [CI250522]	0.459493	0.0178907
AK101704	Zinc finger, RanBP2-type domain containing protein. [Os08t0521400-03]	0.459206	5.94541e-05
AK108536	Conserved hypothetical protein. [Os05t0546300-01]	0.459096	0.000702502
Os09g0492700|mRNA|U95816|CDS+3'UTR	Os09g0492700|mRNA|U95816|CDS+3'UTR	0.459066	0.000169975
CI149785	Conserved hypothetical protein. [Os01t0888800-01]	0.459049	0.00376817
EE592348	Hypothetical protein. [Os05t0395400-00]	0.458883	0.00421171
AK073569	Plant lipid transfer protein and hydrophobic protein, helical domain containing protein. [Os07t0175600-01]	0.458873	0.00175776
AK287835	Hypothetical conserved gene. [Os07t0587300-01]	0.458656	0.0212426
AK100666	Hypothetical protein. [Os06t0524300-01]	0.458564	0.00113174
NM_001072100	Peroxidase (EC 1.11.1.7). [Os11t0112400-01]	0.458539	0.00605139
AK287823	Similar to beta-carotene hydroxylase. [Os03t0125100-01]	0.458226	6.23614e-05
AY297447	Similar to AP2 domain transcription factor EREBP. [Os07t0674800-01]	0.45819	0.0121434
AK062874	ATPase, P-type, K/Mg/Cd/Cu/Zn/Na/Ca/Na/H-transporter family protein. [Os05t0120700-01]	0.458015	0.00351567
CI332398	Metallothionein-like protein type 2. [Os01t0149800-01]	0.457999	0.017123
Os03g0734300|mRNA|AK105387|CDS+3'UTR	Similar to Proteinase inhibitor type II CEVI57 precursor. [Os03t0734300-01]	0.457834	0.0101144
AK243200	Similar to Phosphoethanolamine methyltransferase. [Os05t0548900-01]	0.457513	0.0428976
Os01g0609300|mRNA|AK100135|CDS+3'UTR	Similar to Pleiotropic drug resistance protein 3. [Os01t0609300-01]	0.45744	0.00308988
AK107937	Zinc finger, RING/FYVE/PHD-type domain containing protein. [Os02t0682300-01]	0.457261	0.00106001
Os09g0426100|mRNA|AK068810|5'UTR+CDS	Similar to cDNA, clone: J075189B12, full insert sequence. [Os09t0426100-01]	0.45724	0.0303654
Os11g0216000|mRNA|AK060466|CDS+3'UTR	Similar to Pyruvate kinase. [Os11t0216000-02]	0.457077	0.00538484
AK071722	Similar to TA11 protein (Fragment). [Os03t0821300-01]	0.457042	0.00301794
AK100816	Plant Basic Secretory Protein family protein. [Os10t0491000-01]	0.456945	0.00331049
Os03g0440900|mRNA|AK061730|CDS+3'UTR	Similar to LRR protein. [Os03t0440900-02]	0.456741	0.000194943
NM_001051200	Similar to CBL-interacting protein kinase 2. [Os01t0824600-02]	0.456717	0.00580054
AF015302	Oryza sativa RbohAOsp mRNA, partial cds [AF015302]	0.456467	0.00236579
Os11g0705800|COMBINER_EST|Os11g0705800|8	Rep: Os11g0705800 protein - Oryza sativa subsp. japonica (Rice), complete [TC508886]	0.45625	0.00352528
AK069719	SNARE associated Golgi protein domain containing protein. [Os03t0374400-01]	0.456206	0.000565532
Os01g0323600|mRNA|AK071516|CDS+3'UTR	Similar to S-adenosylmethionine synthetase 2 (EC 2.5.1.6) (Methionine adenosyltransferase 2) (AdoMet synthetase 2). [Os01t0323600-01]	0.456144	0.000904109
Os01g0838600|mRNA|AY266289|CDS+3'UTR	Zinc finger, C2H2-like domain containing protein. [Os01t0838600-00]	0.456064	0.0100349
AK101006	Similar to Succinyl-CoA ligase [GDP-forming] beta-chain, mitochondrial precursor (EC 6.2.1.4) (Succinyl-CoA synthetase, beta chain) (SCS-beta). [Os02t0621700-01]	0.45587	0.000339903
AK068418	VQ domain containing protein. [Os02t0173200-01]	0.455711	0.00227777
AK101789	Pyruvate kinase family protein. [Os11t0216000-01]	0.45517	0.00209458
Os01g0692100|COMBINER_EST|CI190435|6	Os01g0692100|COMBINER_EST|CI190435|6	0.455072	0.00279008
AK106580	Non-protein coding transcript. [Os01t0837900-02]	0.454961	0.00156017
AK069127	Similar to Calmodulin-like-domain protein kinase CPK2. [Os02t0832000-01]	0.454922	0.00819296
AK065535	Protein of unknown function DUF1336 domain containing protein. [Os12t0577600-01]	0.45485	0.00260092
AK099909	Similar to cDNA clone:J013116D08, full insert sequence. [Os01t0909500-03]	0.454778	0.00118138
AK071569	Alpha/beta hydrolase fold-3 domain containing protein. [Os09t0460300-01]	0.454597	0.00200865
CI284053	Heat shock protein Hsp20 domain containing protein. [Os01t0587500-00]	0.454531	0.000765474
NM_001051799	Oryza sativa Japonica Group Os01g0926700 (Os01g0926700) mRNA, partial cds [NM_001051799]	0.454122	0.00242407
AK073495	Transferase family protein. [Os04t0606000-01]	0.454091	0.00994933
AK100145	Uncharacterised conserved protein UCP031088, alpha/beta hydrolase, At1g15070 domain containing protein. [Os01t0692600-01]	0.453881	5.94541e-05
AK070712	Similar to Calcium-binding protein precursor (Calreticulin). [Os03t0832200-01]	0.453678	0.0149286
NM_001074953	Oryza sativa Japonica Group Os11g0666200 (Os11g0666200) mRNA, complete cds [NM_001074953]	0.453571	0.0255769
AK240973	Conserved hypothetical protein. [Os05t0571600-01]	0.453322	0.010574
AK099850	Similar to Chorismate synthase 1, chloroplast precursor (EC 4.2.3.5) (5- enolpyruvylshikimate-3-phosphate phospholyase 1). [Os03t0254800-01]	0.453177	0.00119228
AK071996	Similar to protein phosphatase 2C. [Os01t0846300-02]	0.453042	0.0004602
CI165634	Conserved hypothetical protein. [Os08t0293400-01]	0.453039	0.00283248
Os05g0477300|mRNA|AK121584|CDS+3'UTR	Ribosomal protein S26e domain containing protein. [Os05t0477300-03]	0.452665	0.00233402
AK288560	Conserved hypothetical protein. [Os03t0238800-01]	0.452633	0.0246379
Os01g0685000|mRNA|AK109666|CDS+3'UTR	Conserved hypothetical protein. [Os01t0685100-01]	0.452272	0.000606787
AK102141	Similar to ZPT2-11. [Os12t0578800-01]	0.452198	0.00829056
Os12g0133100|mRNA|AK102718|CDS+3'UTR	Similar to cDNA clone:J023128K07, full insert sequence. [Os12t0133100-02]	0.451991	0.0214712
AK121583	Similar to NBS-LRR protein (Fragment). [Os02t0281200-02]	0.451985	0.0246812
AK120403	Similar to predicted protein. [Os05t0241100-02]	0.451756	0.0363404
CT846323	Hypothetical conserved gene. [Os10t0202900-00]	0.451624	0.004662
AK106776	Conserved hypothetical protein. [Os03t0269500-01]	0.451587	0.000105634
CT829904	Similar to Low molecular mass early light-inducible protein HV90, chloroplast precursor (ELIP). [Os01t0246400-01]	0.4514	0.0420204
AK107135	Myb transcription factor domain containing protein. [Os04t0532800-01]	0.450985	0.0046127
NM_001067431	Hypothetical conserved gene. [Os08t0125800-01]	0.45077	0.011555
Os01g0611100|mRNA|AB015288|CDS+3'UTR	Rep: Ran - Oryza sativa (Rice), complete [TC496696]	0.450587	0.0075622
CT832688	Similar to Peroxidase precursor (EC 1.11.1.7) (Fragment). [Os12t0112000-01]	0.450369	0.010984
AK073913	Conserved hypothetical protein. [Os09t0341500-01]	0.450264	0.012566
Os07g0614500|mRNA|AK071736|CDS+3'UTR	Similar to Elongation factor 1 beta 2. [Os07t0614500-02]	0.450129	0.0106793
AK105659	Cytochrome P450 family protein. [Os07t0518100-01]	0.45002	0.0121305
CA998179	C2 domain containing protein. [Os04t0644900-01]	0.449939	0.000500681
Os05g0576600|mRNA|AK107732|CDS+3'UTR	Conserved hypothetical protein. [Os05t0576600-01]	0.449836	0.00151019
AK099987	Similar to Zinc finger, RING-type. [Os04t0679800-02]	0.449678	0.000413763
AK110763	Similar to Lanatoside 15'-O-acetylesterase precursor. [Os10t0394000-01]	0.449559	0.00252633
Os04g0595100|mRNA|AK067781|CDS+3'UTR	Protein of unknown function DUF760 family protein. [Os04t0596300-01]	0.449519	0.000438151
Os02g0605900|mRNA|AK064754|CDS+3'UTR	Similar to Chitinase (EC 3.2.1.14) A. [Os02t0605900-01]	0.449325	0.0173809
AK099892	Protein kinase, core domain containing protein. [Os02t0106900-01]	0.448862	0.0148013
Os05g0462000|COMBINER_EST|CI461360|0	Rep: Chromosome chr8 scaffold_29, whole genome shotgun sequence - Vitis vinifera (Grape), partial (67%) [TC524312]	0.448789	0.0412818
Os04g0415100|mRNA|AK107530|CDS+3'UTR	Protein of unknown function DUF623, plant domain containing protein. [Os04t0415100-01]	0.448755	0.00102512
CT860712	Conserved hypothetical protein. [Os02t0775300-01]	0.44861	0.00683635
CF305004	Non-protein coding transcript. [Os01t0305300-01]	0.448463	0.00901577
AK071727	Conserved hypothetical protein. [Os05t0287800-01]	0.44833	0.00252472
Os04g0480700|mRNA|AK063679|5'UTR+CDS	Rep: Os04g0480700 protein - Oryza sativa subsp. japonica (Rice), complete [TC507718]	0.448277	0.0100318
Os03g0224700|mRNA|AY344490|CDS+3'UTR	Rep: HSF-type DNA-binding domain containing protein, expressed - Oryza sativa subsp. japonica (Rice), partial (98%) [TC494287]	0.448208	0.00815879
Os03g0267000|mRNA|X75616|CDS+3'UTR	Low molecular mass heat shock protein Oshsp18.0. [Os03t0267000-00]	0.448084	0.00465802
Os01g0858200|mRNA|AK108646|CDS+3'UTR	Similar to DEAH (Asp-Glu-Ala-His) box polypeptide 16. [Os01t0858200-01]	0.448015	0.0182709
Os01g0686700|COMBINER_EST|Os01g0686700|8	Similar to protein binding protein. [Os01t0686700-00]	0.447806	0.018876
AK242077	Hypothetical conserved gene. [Os05t0297850-01]	0.447571	0.00108528
NM_001048626	Oryza sativa Japonica Group Os01g0160900 (Os01g0160900) mRNA, complete cds [NM_001048626]	0.447335	0.0332355
CI200596	Hypothetical conserved gene. [Os08t0549900-00]	0.446851	0.00219497
CI189986	CI189986 Oryza sativa (japonica cultivar-group) root of seedlings Oryza sativa (japonica cultivar-group) cDNA clone 036-M010R-F06 3', mRNA sequence [CI189986]	0.446774	0.00224002
AK103341	Similar to Peptide-N4-(N-acetyl-beta-glucosaminyl)asparagine amidase A (EC 3.5.1.52) (PNGase A) (Glycopeptide N-glycosidase) (N-glycanase) [Contains: Peptide-N4-(N-acetyl-beta-glucosaminyl)asparagine amidase A light chain (PNGase A small chain) (PNGase A subunit B); Peptide-N4- (N-acetyl-beta-glucosaminyl)asparagine amidase A heavy chain (PNGase A large chain) (PNGase A subunit A)]. [Os01t0207200…	0.446422	0.00191431
AK061280	Similar to Seed chitinase-c. [Os06t0726100-01]	0.446404	0.012724
BQ908535	Similar to NBS-LRR type disease resistance protein O2 (Fragment). [Os04t0514600-00]	0.446366	0.0109245
AK105111	Similar to Lectin-like receptor kinase 7;2. [Os07t0575700-01]	0.446312	0.00160435
CT852037	Conserved hypothetical protein. [Os02t0774200-02]	0.446278	0.00102627
CT828477	Similar to Chemocyanin precursor (Basic blue protein) (Plantacyanin). [Os03t0709300-01]	0.446275	0.0172876
Os02g0618100|COMBINER_EST|CI393788|6	Similar to Glutaredoxin-C4, chloroplastic. [Os02t0618100-01]	0.446018	0.00102627
AK109458	Similar to Starch synthase I, chloroplast precursor (EC 2.4.1.21) (Soluble starch synthase 1) (SSS 1). [Os06t0160700-01]	0.445881	0.00175078
Os01g0766300|COMBINER_EST|Os01g0766300|8	Conserved hypothetical protein. [Os01t0766300-00]	0.445877	0.0129129
NM_001057416	Similar to PGPS/D5 (Fragment). [Os03t0674300-01]	0.44587	5.94541e-05
Os11g0227700|COMBINER_EST|CI250531|6	Rep: NB-ARC domain containing protein, expressed - Oryza sativa subsp. japonica (Rice), partial (82%) [TC505874]	0.445865	0.0495426
AK069815	Ricin B-related lectin domain containing protein. [Os03t0327600-01]	0.445764	0.00152035
NM_001065515	Oryza sativa Japonica Group Os07g0167800 (Os07g0167800) mRNA, complete cds [NM_001065515]	0.445496	0.00493591
AK287666	No apical meristem (NAM) protein domain containing protein. [Os12t0123800-01]	0.445246	0.00810075
AK099715	Zinc finger, DHHC-type domain containing protein. [Os08t0556400-01]	0.445116	0.000402986
Os07g0130600|COMBINER_EST|Os07g0130600|8	Similar to Resistance protein candidate (Fragment). [Os07t0130600-00]	0.444964	0.00290721
Os06g0320900|COMBINER|CI224798|6	Rep: Predicted protein - Physcomitrella patens subsp. patens, partial (15%) [TC518055]	0.444899	0.000389173
AK067973	Esterase/lipase/thioesterase domain containing protein. [Os02t0796600-01]	0.444779	0.000583905
AK108808	Similar to ATP-dependent helicase DHX8 (RNA helicase HRH1) (DEAH-box protein 8). [Os05t0389800-01]	0.444544	0.0302314
NM_001072005	NMD3 family protein. [Os10t0573900-01]	0.444331	0.00544672
CT833905	Similar to CONSTANS-like protein. [Os05t0595300-02]	0.444235	0.000221143
AK119782	Amino acid transporter, transmembrane domain containing protein. [Os10t0415100-02]	0.444095	0.0314688
Os01g0780400|mRNA|AK108379|CDS+3'UTR	Hypothetical gene. [Os01t0780400-01]	0.443694	0.0224769
Os04g0605500|mRNA|AK120057|CDS+3'UTR	Similar to P-type ATPase (Fragment). [Os04t0605500-03]	0.443559	0.0017765
NM_001188702	Similar to cupin, RmlC-type. [Os08t0480400-01]	0.443333	0.0343348
EE591333	Similar to Serine/threonine protein kinase-like. [Os07t0686800-01]	0.443294	0.00500008
Os05g0382400|mRNA|AK107158|CDS+3'UTR	Conserved hypothetical protein. [Os05t0382400-01]	0.443193	0.000806933
CI261500	Protein of unknown function DUF668 family protein. [Os01t0845100-01]	0.443193	0.0102866
Os09g0518000|COMBINER_EST|AU183565|6	Rep: Os09g0518400 protein - Oryza sativa subsp. japonica (Rice), partial (33%) [TC491020]	0.442729	0.000310601
AK070932	Serine/threonine protein kinase-related domain containing protein. [Os01t0138300-01]	0.442195	0.0332647
NM_001072736	Oryza sativa Japonica Group Os12g0158600 (Os12g0158600) mRNA, complete cds [NM_001072736]	0.441969	0.00469256
AK065757	Protein kinase, core domain containing protein. [Os09t0339000-01]	0.441888	0.0200737
AK072694	Similar to ATP synthase gamma chain, mitochondrial precursor (EC 3.6.3.14). [Os10t0320400-01]	0.441759	3.62254e-05
AU071132	AU071132 Rice cDNA from young root Oryza sativa (japonica cultivar-group) cDNA clone R10794_2A, mRNA sequence [AU071132]	0.441514	0.00237226
AK099997	Similar to DNA-directed RNA polymerase. [Os03t0646800-02]	0.441064	0.00602449
Os11g0490900|mRNA|AK108860|CDS+3'UTR	Similar to WRKY transcription factor 72. [Os11t0490900-01]	0.440747	0.00156514
AK069606	Similar to adenine phosphoribosyltransferase 2. [Os02t0613900-02]	0.440517	0.0200737
osa-miR171h|Os04|5'seq	osa-miR171h|Os04|5'seq	0.440404	0.00659588
AK071708	Phosphatidic acid phosphatase type 2/haloperoxidase domain containing protein. [Os03t0805400-01]	0.440226	0.00355235
AK108799	Similar to Glutathione reductase (Fragment). [Os10t0415300-01]	0.439433	0.00102602
CT828397	Similar to GST6 protein (EC 2.5.1.18). [Os09t0367700-01]	0.439346	0.000978345
AK069631	BRITTLE CULM1. [Os03t0416200-02]	0.438954	0.0330341
Os12g0480100|mRNA|AK120556|CDS+3'UTR	Similar to One helix protein (OHP). [Os12t0480100-01]	0.438769	0.00772538
Os03g0386500|mRNA|AK106316|CDS+3'UTR	Similar to Trehalose-6-phosphate phosphatase. [Os03t0386500-01]	0.43874	0.00804637
AK071320	Zinc finger, C2H2-type domain containing protein. [Os02t0572900-01]	0.438444	0.00107455
AK121351	Similar to Methylenetetrahydrofolate reductase (EC 1.5.1.20). [Os03t0815200-01]	0.438356	0.00395851
AK108881	Conserved hypothetical protein. [Os08t0402500-01]	0.438221	0.00652483
AK100336	Glycoside hydrolase, family 5, conserved site domain containing protein. [Os12t0570500-01]	0.438205	0.00795283
AK100668	Conserved hypothetical protein. [Os01t0773100-02]	0.437881	0.00064441
NM_001066932	Similar to CBL-interacting serine/threonine-protein kinase 1 (EC 2.7.1.37) (SOS2- like protein kinase PKS13) (SNF1-related kinase 3.16). [Os07t0637000-01]	0.437388	0.00133904
Os06g0133900|mRNA|AB016765|CDS+3'UTR	Os06g0133900|mRNA|AB016765|CDS+3'UTR	0.437018	0.000801809
CT829460	Protein of unknown function DUF868, plant family protein. [Os01t0909400-01]	0.437011	0.0211107
CI423152	CI423152 Oryza sativa (japonica cultivar-group) leaf of seedling gamma-irradiated (9.5min), after 10hr Oryza sativa (japonica cultivar-group) cDNA clone J06B5102C24M3 3', mRNA sequence [CI423152]	0.43696	0.00666868
AF521990	Protein of unknown function DUF231, plant domain containing protein. [Os05t0470000-01]	0.436426	0.000999895
AY620416	Similar to NTGB3 (Fragment). [Os06t0225000-00]	0.436212	0.000382062
NM_001064933	Similar to predicted protein. [Os06t0685300-00]	0.436125	0.00157125
AK059729	BURP domain containing protein. [Os05t0215000-04]	0.435966	0.01363
NM_001049117	Conserved hypothetical protein. [Os01t0248300-00]	0.435632	0.00200703
NM_001064995	Oryza sativa Japonica Group Os06g0697200 (Os06g0697200) mRNA, complete cds [NM_001064995]	0.435605	0.00354414
AK108253	Glyoxalase/bleomycin resistance protein/dioxygenase domain containing protein. [Os07t0657100-01]	0.435514	0.000697771
AK067049	Conserved hypothetical protein. [Os03t0215000-03]	0.43509	0.00915313
Os01g0627600|mRNA|AK101667|CDS+3'UTR	Similar to Cytochrome P450 monooxygenase CYP72A5 (Fragment). [Os01t0627600-01]	0.434469	0.0245027
Os05g0478900|COMBINER|CI341886|6	Rep: Os06g0170600 protein - Oryza sativa subsp. japonica (Rice), complete [TC485776]	0.434292	0.003711
AK109731	Protein of unknown function DUF247, plant family protein. [Os03t0310600-01]	0.434188	0.0290911
Os02g0624300|mRNA|AK112056|CDS+3'UTR	Similar to Y19 protein. [Os02t0624300-01]	0.433915	0.0082364
Os09g0368200|COMBINER_EST|CI140853|6	Rep: Os09g0368200 protein - Oryza sativa subsp. japonica (Rice), partial (95%) [TC491345]	0.433885	0.0212426
CT842031	Conserved hypothetical protein. [Os07t0674400-01]	0.433645	0.016177
NM_001055991	Poly(ADP-ribose) polymerase, catalytic region domain containing protein. [Os03t0230300-01]	0.433168	0.00144353
AK062349	Similar to HcrVf3 protein. [Os01t0528300-01]	0.433038	0.000443355
NM_001063291	Oryza sativa Japonica Group Os06g0141000 (Os06g0141000) mRNA, partial cds [NM_001063291]	0.432972	0.0015517
NM_001059108	Similar to MATE efflux family protein, expressed. [Os04t0373400-01]	0.432896	0.00134459
AK067358	Leucine-rich repeat, plant specific containing protein. [Os02t0156800-01]	0.432287	0.00628752
NM_001074450	Similar to Cytochrome P450 family protein, expressed. [Os11t0489250-00]	0.432163	0.00538901
AK108165	Similar to Group 3 late embryogenesis abundant protein (Fragment). [Os01t0276300-01]	0.431971	0.010523
AK103635	Protein of unknown function Cys-rich family protein. [Os03t0299800-01]	0.431619	0.000410504
AK109635	Conserved hypothetical protein. [Os01t0740700-01]	0.431463	0.00138204
AK105948	Glycosyltransferase AER61, uncharacterized domain containing protein. [Os01t0119000-01]	0.431294	0.00743639
AK069045	NB-ARC domain containing protein. [Os04t0491100-01]	0.431108	0.0120537
AK287465	Hypothetical conserved gene. [Os07t0550500-01]	0.431074	0.000841655
Os03g0262200|COMBINER_EST|CI528217|0	Rep: Uncharacterized protein At1g53570.1 - Arabidopsis thaliana (Mouse-ear cress), partial (8%) [TC505757]	0.430975	9.01315e-05
AK119295	Protein of unknown function DUF1719, Oryza sativa family protein. [Os07t0122300-01]	0.430703	0.00352751
AK108443	Translation initiation factor SUI1 domain containing protein. [Os04t0627900-01]	0.430639	0.00106865
Os06g0579000|COMBINER_EST|Os06g0579000|8	Hypothetical conserved gene. [Os06t0579000-00]	0.430636	0.00171379
NM_001057230	WD40 repeat-like domain containing protein. [Os03t0625300-00]	0.430434	0.0193579
Os10g0577500|mRNA|AK060094|CDS+3'UTR	Hypothetical conserved gene. [Os10t0577500-02]	0.430374	0.00124959
AK110532	ATPase, AAA-type, core domain containing protein. [Os12t0639400-01]	0.430355	0.0308214
AK288098	Similar to cDNA clone:001-114-H08, full insert sequence. [Os02t0221300-01]	0.430209	0.0116918
AJ495796	Hypothetical conserved gene. [Os08t0433400-01]	0.429913	0.000368725
Os04g0564700|mRNA|AK111615|CDS+3'UTR	Hypothetical protein. [Os04t0564700-02]	0.429833	0.00117722
NM_001063691	Conserved hypothetical protein. [Os06t0218300-01]	0.429658	0.00194028
AK100767	Similar to Alcohol dehydrogenase (Fragment). [Os03t0299200-01]	0.429321	0.00051677
AK072062	Similar to Abscisic acid responsive elements-binding factor (ABA-responsive element binding protein 2) (AREB2). [Os02t0766700-01]	0.42932	0.000277336
Os01g0133900|COMBINER_EST|CI191168|6	Similar to predicted protein. [Os01t0133900-00]	0.4291	0.0106982
Os03g0797300|COMBINER_EST|CI256128|6	Rep: Os03g0797500 protein - Oryza sativa subsp. japonica (Rice), partial (57%) [TC539864]	0.428435	0.0071352
osa-miR159f|Os01|5'seq	Hypothetical conserved gene. [Os01t0222200-00]	0.428337	0.0134478
AK111086	Hypothetical protein. [Os06t0542100-01]	0.427795	0.00375562
Os10g0564500|mRNA|AK059800|CDS+3'UTR	Similar to Serine/threonine-protein kinase SAPK3. [Os10t0564500-02]	0.427763	0.0204794
AK241142	Conserved hypothetical protein. [Os08t0499400-01]	0.427743	0.0103382
CI114496	Conserved hypothetical protein. [Os08t0177000-01]	0.427319	0.00139243
AK102657	NAD(P)-binding domain containing protein. [Os04t0618200-02]	0.427247	0.000217477
Os08g0126300|mRNA|AK071097|CDS+3'UTR	Similar to Glyceraldehyde-3-phosphate dehydrogenase (Fragment). [Os08t0126300-01]	0.427151	0.0133355
AK241922	Conserved hypothetical protein. [Os01t0332200-01]	0.42699	0.006253
AK106609	Hypothetical conserved gene. [Os01t0885500-02]	0.426904	0.012566
AK109177	Homeodomain-related domain containing protein. [Os04t0541700-01]	0.426815	0.00394396
AK101291	Phosphoesterase family protein. [Os01t0955000-01]	0.426661	0.00139151
AK068691	Hypothetical protein. [Os06t0579100-01]	0.426537	0.002572
AK102258	Conserved hypothetical protein. [Os04t0659200-01]	0.426402	0.0411551
Os10g0147200|mRNA|AK111104|CDS+3'UTR	Similar to Thaumatin-like protein. [Os10t0147200-01]	0.426321	0.00616031
AK120006	Similar to 3-isopropylmalate dehydratase, small subunit. [Os02t0655300-02]	0.426225	9.96002e-05
AK289201	Oryza sativa Japonica Group cDNA, clone: J100050H13, full insert sequence [AK289201]	0.426206	0.00426841
AK059289	Similar to Prohibitin. [Os03t0841700-02]	0.425723	0.00128261
AK287631	Similar to WAG1; kinase. [Os03t0253200-01]	0.42515	0.00695845
Os08g0338500|mRNA|AK107751|CDS+3'UTR	Pectinesterase inhibitor domain containing protein. [Os08t0338500-01]	0.425003	0.0075622
AK109792	VQ domain containing protein. [Os08t0409500-01]	0.424697	0.00678731
AK107524	Zinc finger, Dof-type domain containing protein. [Os04t0678400-01]	0.424228	0.00396946
AK100238	Zinc finger, RING/FYVE/PHD-type domain containing protein. [Os03t0142500-01]	0.424188	0.00624048
Os08g0384400|COMBINER_EST|CI047189|6	Os08g0384400|COMBINER_EST|CI047189|6	0.424174	0.00738387
Os05g0545700|COMBINER|CI168040|6	Os05g0545700|COMBINER|CI168040|6	0.424009	0.0134123
Os01g0674200|COMBINER_EST|Os01g0674200|8	Rep: Os12g0517400 protein - Oryza sativa subsp. japonica (Rice), partial (23%) [TC521619]	0.423685	0.0195823
AK241787	Serine/threonine protein kinase domain containing protein. [Os05t0550800-01]	0.4231	0.00220608
AK064590	Similar to Hexokinase-3. [Os01t0940100-02]	0.422868	0.0393066
AK110482	Serine/threonine protein kinase domain containing protein. [Os01t0138400-01]	0.422678	0.00396119
Os02g0582800|mRNA|AK108180|CDS+3'UTR	Conserved hypothetical protein. [Os02t0582800-01]	0.42241	0.0214949
CI243189	Conserved hypothetical protein. [Os02t0220800-01]	0.422392	0.0252582
CT830431	Similar to carbonic anhydrase. [Os08t0470200-02]	0.422194	0.00349231
AK061436	Oryza sativa Japonica Group cDNA clone:006-307-B03, full insert sequence [AK061436]	0.421468	0.00205649
AK121692	Oryza sativa Japonica Group cDNA clone:J033071L01, full insert sequence [AK121692]	0.421371	0.00111917
Os08g0507400|mRNA|AK099637|CDS+3'UTR	Cytochrome P450 family protein. [Os08t0507702-01]	0.421198	0.00913662
Os08g0509100|mRNA|AK072722|CDS+3'UTR	Similar to Lipoxygenase. [Os08t0509100-02]	0.421182	0.0374789
AK101849	Homeodomain-like containing protein. [Os04t0566600-01]	0.420725	8.77291e-05
CT827977	Oryza sativa (indica cultivar-group) cDNA clone:OSIGCEA035J24, full insert sequence [CT827977]	0.42061	0.00269422
NM_001069826	Similar to Plastid (P)ppGpp synthase. [Os09t0442600-01]	0.420395	0.000432654
Os02g0679700|mRNA|AK108178|CDS+3'UTR	Protein of unknown function DUF623, plant domain containing protein. [Os02t0679700-01]	0.420372	0.0264208
AK121422	Similar to Mcm2-prov protein. [Os11t0484300-01]	0.420339	0.00590563
AK099378	Conserved hypothetical protein. [Os01t0166800-01]	0.420179	0.00103956
AK070082	Optic atrophy 3 family protein. [Os01t0242300-01]	0.419955	0.00222336
Os10g0450900|mRNA|AK064310|CDS+3'UTR	Similar to Glycine-rich cell wall structural protein 2 precursor. [Os10t0450900-02]	0.419614	0.00109865
AK101913	Similar to MtN3 protein precursor. [Os11t0508600-01]	0.418996	0.0344604
NM_001051624	Glycoside hydrolase, family 1 protein. [Os01t0897600-01]	0.418864	0.0120471
Os01g0963600|mRNA|AK104613|CDS+3'UTR	ABA/WDS induced protein family protein. [Os01t0963600-01]	0.417386	0.0396899
AF237487	Similar to IN2-1 protein. [Os03t0283200-00]	0.417239	0.0117261
Os04g0454600|mRNA|AK064317|CDS+3'UTR	Hypothetical conserved gene. [Os04t0455401-03]	0.416952	0.00321249
NM_001061725	Similar to Cytochrome P450. [Os05t0320700-02]	0.416796	0.00283631
AK068993	Similar to Phenylalanine ammonia-lyase (EC 4.3.1.5). [Os02t0627100-01]	0.416544	0.0226194
NM_001058781	Cysteine proteinase. [Os04t0208200-01]	0.416178	0.0133936
Os09g0370000|COMBINER_EST|CI074840|6	Os09g0370000|COMBINER_EST|CI074840|6	0.415986	0.0121658
AK106517	Similar to DNA binding protein-like protein. [Os01t0224100-02]	0.415593	0.000559191
NM_001063530	Hypothetical protein. [Os06t0184600-01]	0.415504	0.0034839
Os02g0578300|mRNA|AK105275|CDS+3'UTR	Similar to Glucosyltransferase (Fragment). [Os02t0578300-01]	0.415318	0.000389173
AK111441	Cytochrome P450 family protein. [Os03t0594100-01]	0.415249	0.00283248
AK119284	Conserved hypothetical protein. [Os11t0428500-01]	0.4148	0.0164652
Os04g0372700|mRNA|AK062814|5'UTR+CDS	Similar to Quinone-oxidoreductase QR1 (Fragment). [Os04t0372700-01]	0.414766	0.02755
Os01g0690000|COMBINER_EST|Os01g0690000|8	Rep: Os01g0690000 protein - Oryza sativa subsp. japonica (Rice), complete [TC499092]	0.414757	0.000454267
AK101663	Conserved hypothetical protein. [Os04t0517000-01]	0.414649	0.0101475
AK122032	CHASE domain receptor-like serine/threonine kinase. [Os12t0454800-01]	0.414629	0.00992868
EE592275	Hypothetical protein. [Os05t0142600-00]	0.414571	0.0134132
AK119464	Similar to Sorbitol transporter. [Os07t0582500-01]	0.414181	0.00184944
AK107183	Peptidase aspartic, catalytic domain containing protein. [Os05t0384300-01]	0.414126	0.0397754
AK121788	Conserved hypothetical protein. [Os12t0268100-01]	0.413312	0.00727955
Os01g0953500|mRNA|AK058479|CDS+3'UTR	C2 calcium-dependent membrane targeting domain containing protein. [Os01t0953500-01]	0.413187	0.000364068
Os03g0752500|mRNA|AK063100|UTR	Similar to Cysteine proteinase (Fragment). [Os03t0752500-01]	0.413172	0.0240335
Os12g0478100|mRNA|AK070901|CDS+3'UTR	Os12g0478100|mRNA|AK070901|CDS+3'UTR	0.413011	0.00253445
Os02g0508100|mRNA|AK121771|CDS+3'UTR	Conserved hypothetical protein. [Os02t0508100-01]	0.412755	0.0115747
NM_001055728	Similar to Chloroplast serine acetyltransferase. [Os03t0185000-00]	0.412412	0.00156509
AK108032	Oryza sativa Japonica Group cDNA clone:002-137-B11, full insert sequence [AK108032]	0.412122	0.00162096
CT833725	Conserved hypothetical protein. [Os01t0220400-01]	0.411841	0.0110553
CX112080	Similar to ZPT2-14. [Os03t0820300-01]	0.411662	0.0169473
AK106773	Serine/threonine protein kinase-related domain containing protein. [Os02t0681700-01]	0.411551	0.00119449
NM_001051836	Heavy metal transport/detoxification protein domain containing protein. [Os01t0933200-00]	0.411486	0.00248449
AK072846	Protein of unknown function DUF1719, Oryza sativa family protein. [Os07t0122100-01]	0.410221	0.0030516
CX118112	Alpha/beta hydrolase family protein. [Os01t0557100-01]	0.410108	0.000268159
Os01g0184100|mRNA|AK071240|CDS+3'UTR	Similar to 17.5 kDa class II heat shock protein. [Os01t0184100-01]	0.410047	0.00200865
CT834724	Zinc finger, RING/FYVE/PHD-type domain containing protein. [Os09t0478600-01]	0.409676	0.000281835
AK100714	Ubiquitin-conjugating enzyme/RWD-like domain containing protein. [Os01t0233900-01]	0.409659	0.000257768
NM_001075079	Similar to Membrane protein. [Os11t0704800-01]	0.409489	0.00261295
AK071743	Similar to Ent-kaurene oxidase 1 (Fragment). [Os06t0568600-01]	0.409488	0.0237196
AK073592	Similar to Elongation factor EF-2 (Fragment). [Os01t0723000-01]	0.409188	0.0263605
AK073311	Hypothetical protein. [Os02t0736800-01]	0.408719	0.000817844
Os01g0127600|mRNA|AK102138|CDS+3'UTR	Similar to Bowman-Birk type proteinase inhibitor D-II precursor (IV). [Os01t0127600-01]	0.408695	0.0329326
Os02g0601800|mRNA|AK121758|CDS+3'UTR	Similar to Kinase-like protein. [Os02t0601800-04]	0.408542	0.00536231
Os04g0346100|mRNA|AK068012|CDS+3'UTR	Ribosomal protein S27. [Os04t0346100-01]	0.408295	0.00239721
AK120092	Leucine-rich repeat, plant specific containing protein. [Os02t0277700-01]	0.407398	0.00170779
Os10g0392400|mRNA|AK061602|CDS+3'UTR	Tify domain containing protein. [Os10t0392400-01]	0.407386	0.000695913
AK109181	Conserved hypothetical protein. [Os03t0151500-01]	0.407352	0.0155522
AK072632	Similar to Plasma membrane integral protein ZmPIP2-6. [Os07t0448100-01]	0.407309	0.0141987
AK101867	ABC-1 domain containing protein. [Os07t0558000-02]	0.407226	0.000951616
AK063322	Protein of unknown function DUF231, plant domain containing protein. [Os12t0145400-01]	0.407203	0.00065384
AK065989	Similar to CUC1. [Os03t0327100-01]	0.406594	0.0111295
AK107660	NB-ARC domain containing protein. [Os05t0533400-01]	0.406533	0.0180098
AK061222	Conserved hypothetical protein. [Os06t0337100-01]	0.406272	0.00348742
Os07g0266700|mRNA|AK059506|CDS+3'UTR	Conserved hypothetical protein. [Os07t0266700-01]	0.406113	0.0109018
AK061040	Similar to Peroxidase 43 precursor (EC 1.11.1.7) (Atperox P43). [Os12t0191500-01]	0.405474	0.0148013
AK100174	RAG1-activating protein 1 homologue domain containing protein. [Os02t0301100-02]	0.40534	0.0028845
CT835875	Hypothetical conserved gene. [Os09t0539000-00]	0.405149	0.00957505
Os12g0133100|mRNA|AK100888|CDS+3'UTR	Major facilitator superfamily protein. [Os12t0133100-01]	0.404973	0.0109554
AK103757	Transferase family protein. [Os06t0103200-01]	0.40492	0.00306805
AK106834	Similar to Met-10+ like family protein. [Os01t0390400-01]	0.40486	0.000311683
NM_001189514	Oryza sativa Japonica Group Os11g0230700 (Os11g0230700) mRNA, partial cds [NM_001189514]	0.404778	0.0142898
AK101153	Protein of unknown function DUF604 family protein. [Os03t0269900-01]	0.404641	0.000375912
AK061527	Alpha/beta hydrolase fold-1 domain containing protein. [Os02t0532300-02]	0.404635	0.000259767
AK100151	Similar to glycosyltransferase. [Os02t0331200-02]	0.404375	0.000763606
CT834122	Hypothetical gene. [Os07t0296000-02]	0.404284	0.00115719
Os03g0787100|mRNA|AK110858|CDS+3'UTR	Conserved hypothetical protein. [Os03t0787100-01]	0.403856	0.000137751
CT829859	Similar to Beta-1,3-glucanase-like protein. [Os01t0631500-01]	0.403555	0.001299
AK067108	Beta tubulin, autoregulation binding site domain containing protein. [Os12t0186600-04]	0.40349	0.0422762
CT830663	Similar to Typical P-type R2R3 Myb protein (Fragment). [Os03t0315400-01]	0.403415	0.00279979
AK105611	Similar to Photolyase/blue-light receptor PHR2. [Os03t0343400-01]	0.403016	0.0485072
AK110700	Similar to Stem secoisolariciresinol dehydrogenase (Fragment). [Os04t0405300-01]	0.40276	0.000389173
NM_001060094	Similar to H0211B05.7 protein. [Os04t0562500-00]	0.402746	0.00806648
AK100234	NAD(P)-binding domain containing protein. [Os09t0127300-01]	0.402621	0.0479499
AK105128	Similar to Receptor-like protein kinase 5. [Os07t0541700-01]	0.40252	0.00483654
AK073812	APETALA2 (AP2) gene 59., Abiotic stress., AP2/ERF family protein. [Os02t0654700-01]	0.402231	0.006253
CT837793	2OG-Fe(II) oxygenase domain containing protein. [Os08t0392100-00]	0.401824	0.00204291
Os04g0481900|COMBINER_EST|CI137392|6	Rep: Os04g0481900 protein - Oryza sativa subsp. japonica (Rice), complete [TC496847]	0.401018	0.0202754
Os04g0355700|COMBINER|CI330756|6	Os04g0355700|COMBINER|CI330756|6	0.400886	0.0270291
AK106429	Cytokinin-regulated kinase 1. [Os05t0127300-02]	0.400565	0.00279881
Os02g0536500|mRNA|AK073251|CDS+3'UTR	Conserved hypothetical protein. [Os02t0536500-01]	0.400353	0.00066696
CT837964	Protein of unknown function DUF579, plant family protein. [Os06t0687600-00]	0.40027	0.00970844
Os02g0153200|mRNA|AK111680|CDS+3'UTR	Protein kinase, core domain containing protein. [Os02t0153200-01]	0.399977	0.00206204
AK120930	Hypothetical conserved gene. [Os10t0561600-01]	0.399718	0.000641491
AK058544	EF-Hand type domain containing protein. [Os02t0198200-01]	0.399539	0.0026537
AK072833	Similar to ER33 protein (Fragment). [Os03t0759700-01]	0.399314	0.00204618
AK107396	Protein of unknown function DUF1677, plant family protein. [Os03t0746900-01]	0.399235	0.0035682
Os01g0952900|mRNA|AK069958|CDS+3'UTR	Conserved hypothetical protein. [Os01t0952900-02]	0.399023	0.0371191
Os08g0307400|mRNA|AK111744|CDS+3'UTR	Similar to Phosphatidylinositol 3-kinase 1. [Os08t0307400-03]	0.398455	0.00214603
AK066162	Serine/threonine protein kinase-related domain containing protein. [Os03t0556600-01]	0.398026	0.00431714
AK064650	Similar to Glutathione S-transferase GST 26 (EC 2.5.1.18). [Os01t0692000-01]	0.39796	0.00278913
Os01g0375200|mRNA|AK063767|CDS+3'UTR	Similar to shikimate biosynthesis protein aroDE. [Os01t0375200-03]	0.397959	0.00126824
Os10g0437900|COMBINER|CI199341|6	Os10g0437900|COMBINER|CI199341|6	0.397433	0.000492797
NM_001063824	U box domain containing protein. [Os06t0248500-00]	0.39719	0.00243661
Os11g0244100|COMBINER_EST|Os11g0244100|8	Transferase family protein. [Os11t0244100-00]	0.396551	0.0210366
Os05g0565900|COMBINER|CI250565|6	Rep: WRKY transcription factor - Oryza sativa subsp. japonica (Rice), complete [TC493803]	0.396143	0.00680288
AK072710	Similar to External rotenone-insensitive NADPH dehydrogenase. [Os08t0141400-01]	0.396044	0.00102602
Os03g0734100|mRNA|AK064199|CDS+3'UTR	Conserved hypothetical protein. [Os03t0734100-02]	0.394862	0.0492105
AK106967	Conserved hypothetical protein. [Os03t0789600-01]	0.394549	0.00152843
Os05g0583000|mRNA|AK109568|CDS+3'UTR	WRKY transcription factor 34. [Os05t0583000-01]	0.394425	0.000569596
AK107547	Uncharacterised protein family UPF0005 domain containing protein. [Os03t0795600-01]	0.394312	0.000120364
Os06g0301300|COMBINER_EST|CI002271|6	Rep: Proteasome activator subunit 4-like - Oryza sativa subsp. japonica (Rice), complete [TC499987]	0.39424	0.000579742
NM_001053597	Similar to Arm repeat-containing protein. [Os02t0540700-00]	0.39395	0.0131532
Os03g0269900|mRNA|AK108258|CDS+3'UTR	Os03g0269900|mRNA|AK108258|CDS+3'UTR	0.393686	0.00171477
Os11g0601500|COMBINER_EST|Os11g0601500|8	Hypothetical conserved gene. [Os11t0601500-00]	0.393241	0.0194633
Os03g0437200|mRNA|AK059839|CDS+3'UTR	Zinc finger, C2H2-type domain containing protein. [Os03t0437200-01]	0.393192	0.00517752
CT831394	Conserved hypothetical protein. [Os03t0439000-01]	0.393081	0.00119777
NM_001186518	Oryza sativa Japonica Group Os03g0380600 (Os03g0380600) mRNA, complete cds [NM_001186518]	0.392887	0.00393662
AK106344	Similar to HPV16 E1 protein binding protein (Thyroid hormone receptor interactor 13) (TRIP13 protein). [Os04t0479000-01]	0.392759	0.0023737
AK243422	Auxin responsive SAUR protein family protein. [Os02t0643800-01]	0.392361	5.94541e-05
AK069307	Reticulon family protein. [Os05t0312500-01]	0.39184	0.00953679
AK073051	Similar to Scarecrow-like 9 (Fragment). [Os11t0139600-01]	0.391435	0.0426995
AK070067	Similar to chitinase. [Os10t0542900-01]	0.391353	0.0209426
Os12g0230600|mRNA|AK072568|CDS+3'UTR	Protein of unknown function DUF1685 family protein. [Os12t0230600-01]	0.391286	0.000454267
AK072154	Tetratricopeptide-like helical domain containing protein. [Os05t0447700-02]	0.391256	0.0110516
CI074275	Similar to Phosphate transporter 6. [Os04t0186400-02]	0.391148	0.00985017
Os02g0592400|mRNA|AK105384|CDS+3'UTR	Rep: Hypoxia-responsive family protein-like - Oryza sativa subsp. japonica (Rice), complete [TC508167]	0.391016	0.00593832
NM_001064433	Cupredoxin domain containing protein. [Os06t0567200-01]	0.390034	0.00572266
AK107508	Conserved hypothetical protein. [Os01t0920500-01]	0.389764	0.00217447
AK065316	Zinc finger, RING/FYVE/PHD-type domain containing protein. [Os08t0492500-01]	0.389622	0.00122833
Os02g0771400|COMBINER_EST|Os02g0771400|8	Rep: Os02g0771400 protein - Oryza sativa subsp. japonica (Rice), complete [TC537595]	0.389572	0.0066491
AK243509	Harpin-induced 1 domain containing protein. [Os11t0130400-01]	0.388253	0.00314391
NM_001054449	Protein of unknown function DUF296 domain containing protein. [Os02t0713700-01]	0.387957	0.00770401
AK065331	SET domain containing protein. [Os04t0423600-01]	0.387529	0.00495862
CI257172	Similar to Aquaglyceroporin (Tonoplast intrinsic protein (Tipa)). [Os05t0231600-01]	0.387419	0.00215898
AK060042	Reticulon domain containing protein. [Os08t0280600-01]	0.387327	0.000259979
AK064737	Conserved hypothetical protein. [Os02t0163300-01]	0.387015	0.0478344
NM_001072551	Similar to ATPase-like protein. [Os12t0120400-01]	0.386505	0.0252027
NM_001186308	Similar to catalytic/ hydrolase. [Os03t0116300-01]	0.386464	0.00700032
CI186127	Similar to Y19 protein. [Os10t0478300-01]	0.385908	0.00152843
CI275217	CI275217 Oryza sativa (japonica cultivar-group) mixed callus (Normalized Library) Oryza sativa (japonica cultivar-group) cDNA clone 077-M137R-H07 3', mRNA sequence [CI275217]	0.385773	0.0166164
AK106839	Similar to indole-3-acetic acid amido synthetase. [Os07t0576100-00]	0.385303	0.0167781
NM_001188034	Hypothetical conserved gene. [Os06t0685200-01]	0.385023	0.0493381
AK070606	Glycosyl transferase, family 31 protein. [Os06t0229200-01]	0.384961	0.000477735
AK243538	Similar to Ser Thr specific protein kinase-like protein. [Os01t0664200-01]	0.384819	0.0085207
NM_001073784	Oryza sativa Japonica Group Os12g0611200 (Os12g0611200) mRNA, partial cds [NM_001073784]	0.384757	0.000364068
Os03g0188200|mRNA|AK058578|CDS+3'UTR	Zinc finger, RING/FYVE/PHD-type domain containing protein. [Os03t0188200-01]	0.384757	0.00133904
AK069420	NB-ARC domain containing protein. [Os07t0117000-01]	0.384562	0.00162084
AK120555	Protein of unknown function DUF821, CAP10-like family protein. [Os08t0101800-01]	0.384401	0.000464706
AK060877	Similar to Resistance protein candidate (Fragment). [Os07t0132500-01]	0.384201	0.00167499
CT843194	Similar to glutathione S-transferase GST 34. [Os10t0525400-03]	0.383701	0.000781089
AK109796	Conserved hypothetical protein. [Os04t0532700-01]	0.383658	0.000368725
AK064574	Hypothetical conserved gene. [Os12t0615100-02]	0.383312	0.00855676
AK063519	GRAS transcription factor domain containing protein. [Os11t0705900-01]	0.383149	0.0156855
AF031609	Similar to MS5-like protein (Fragment). [Os05t0506000-01]	0.382885	0.00975733
CI192794	CI192794 Oryza sativa (japonica cultivar-group) root of seedlings Oryza sativa (japonica cultivar-group) cDNA clone 036-M048R-E05 3', mRNA sequence [CI192794]	0.382745	0.000230691
AK058678	Hypothetical protein. [Os11t0531800-01]	0.382236	0.00211023
Os03g0259500|COMBINER_EST|AU092508|6	Rep: Os03g0259500 protein - Oryza sativa subsp. japonica (Rice), complete [TC508971]	0.382208	0.0253724
Os07g0622200|mRNA|AB122058|CDS+3'UTR	Similar to M-160-u1_1 (Fragment). [Os07t0622200-01]	0.382178	0.0011537
Os02g0527200|mRNA|AK058851|CDS+3'UTR	Conserved hypothetical protein. [Os02t0527200-01]	0.381462	0.00149562
CT831519	Cupredoxin domain containing protein. [Os01t0126100-01]	0.381	0.0264245
Os08g0307600|COMBINER|CI266199|6	Rep: Os07g0291400 protein - Oryza sativa subsp. japonica (Rice), partial (92%) [TC551074]	0.380646	0.0253495
AK072425	Similar to Protein kinase domain containing protein, expressed. [Os12t0595800-02]	0.380494	0.00188631
NM_001066737	Similar to NADPH HC toxin reductase (Fragment). [Os07t0601900-01]	0.380175	0.0432292
AK100854	Zinc finger, RING/FYVE/PHD-type domain containing protein. [Os02t0232100-01]	0.379904	0.0114514
NM_001062031	Similar to EDGP. [Os05t0402900-01]	0.379414	0.00363743
Os03g0381100|COMBINER_EST|Os03g0381100|8	Rep: Pseudouridylate synthase - Oryza sativa subsp. japonica (Rice), complete [TC494107]	0.379407	0.00042011
AK287876	Peptidase aspartic, catalytic domain containing protein. [Os01t0777200-01]	0.379234	0.000483399
AK100884	Similar to External rotenone-insensitive NADPH dehydrogenase. [Os05t0331200-01]	0.379204	0.000442615
Os03g0687700|mRNA|AK119706|CDS+3'UTR	Ribosome-inactivating protein domain containing protein. [Os03t0687700-01]	0.379154	0.0440099
AK105235	Cyclin-like F-box domain containing protein. [Os01t0806200-01]	0.378988	0.00261389
AK106513	Hypothetical protein. [Os01t0386500-01]	0.378969	0.0202279
NM_001061716	Oryza sativa Japonica Group Os05g0318100 (Os05g0318100) mRNA, partial cds [NM_001061716]	0.378729	0.00122776
AK102441	Glycosyltransferase AER61, uncharacterized domain containing protein. [Os06t0475400-01]	0.378287	0.0133188
Os02g0773200|mRNA|AK108499|CDS+3'UTR	UspA domain containing protein. [Os02t0773200-01]	0.377881	0.0424164
AK070577	Similar to ICT protein (Fragment). [Os05t0138300-02]	0.377789	0.00228012
AK107246	Hypothetical gene. [Os01t0682700-01]	0.377609	0.0235721
AK100032	Similar to Beta-glucan binding protein. [Os09t0379900-02]	0.377608	0.0119279
AK059855	Conserved hypothetical protein. [Os01t0714600-01]	0.377491	0.00172292
NM_001069937	Oryza sativa Japonica Group Os09g0462400 (Os09g0462400) mRNA, complete cds [NM_001069937]	0.377128	0.00250131
AK101603	GRAS transcription factor domain containing protein. [Os03t0723000-02]	0.377045	0.00738387
NM_001058607	Similar to OSIGBa0115D20.4 protein. [Os04t0121300-00]	0.376825	0.00592219
Os03g0196600|COMBINER_EST|AU166464|7	Similar to satase isoform II. [Os03t0196600-01]	0.376795	0.000870552
AK073556	Protein kinase, core domain containing protein. [Os04t0197200-01]	0.376713	0.0196738
AK065649	Similar to NBS-LRR disease resistance protein homologue (Fragment). [Os11t0211300-01]	0.376461	0.00853953
AK064505	DNA polymerase alpha, subunit B domain containing protein. [Os12t0242900-01]	0.375646	0.000175313
AK067591	Cytochrome P450 family protein. [Os10t0440000-01]	0.375261	0.000521084
AK067635	Protein kinase, core domain containing protein. [Os12t0182300-01]	0.373963	0.00129393
AK107849	Lipase, GDSL domain containing protein. [Os03t0580200-01]	0.373884	0.00604787
AK072910	Hypothetical conserved gene. [Os01t0876400-03]	0.373575	2.52033e-05
AK101910	ABC transporter-like domain containing protein. [Os08t0398000-01]	0.373254	0.0106912
AK103684	Amino acid transporter, transmembrane domain containing protein. [Os01t0857400-01]	0.372505	0.000595113
AK103138	Glycoside hydrolase, family 17 protein. [Os03t0221500-01]	0.372454	0.00805669
AK111730	Similar to Wall-associated kinase-like protein. [Os04t0598900-01]	0.37225	0.00157595
AB180688	Glutamine synthetase root isozyme (EC 6.3.1.2) (Glutamate--ammonia ligase) (Clone lambda-GS8). [Os03t0223400-01]	0.371639	0.004662
Os02g0620400|mRNA|AK058853|CDS+3'UTR	RmlC-like jelly roll fold domain containing protein. [Os02t0620400-01]	0.371618	0.00123518
Os03g0300400|mRNA|AK121376|CDS+3'UTR	Pathogen-related protein (JIOsPR10). [Os03t0300400-01]	0.371403	0.0107163
Os08g0434100|mRNA|AK059802|CDS+3'UTR	Similar to S-like ribonuclease (RNase PD2) (Fragment). [Os08t0434100-01]	0.371292	0.0294822
AK109010	RmlC-like jelly roll fold domain containing protein. [Os09t0568700-01]	0.370974	0.0134639
NM_001059093	Serine/threonine protein kinase-related domain containing protein. [Os04t0368800-00]	0.37074	0.00015696
NM_001058072	Oryza sativa Japonica Group Os03g0794200 (Os03g0794200) mRNA, complete cds [NM_001058072]	0.370329	0.000828684
AK287452	Similar to Zn-finger transcription factor. [Os12t0515500-01]	0.370016	0.000110246
NM_001072221	Similar to Carbohydrate transporter/ sugar porter/ transporter. [Os11t0136400-00]	0.369866	0.0260935
NM_001063013	Similar to mitochondrial chaperone BCS1. [Os05t0588900-01]	0.369586	0.00359001
D14482	Similar to Peroxidase. [Os03t0235000-01]	0.369537	0.0196738
Os10g0531300|mRNA|AK108900|CDS+3'UTR	Similar to Glutathione transferase (EC 2.5.1.18). [Os10t0531300-01]	0.369166	0.000802511
AK066275	Conserved hypothetical protein. [Os02t0212500-01]	0.369009	0.0110161
AK109126	Conserved hypothetical protein. [Os01t0584100-01]	0.368873	0.00106398
NM_001055762	Oryza sativa Japonica Group Os03g0190300 (Os03g0190300) mRNA, complete cds [NM_001055762]	0.368425	0.000251729
Os10g0553300|mRNA|AK069361|CDS+3'UTR	Similar to Trehalose-6-phosphate phosphatase. [Os10t0553300-01]	0.367965	0.00308093
NM_001070649	Protein kinase-like domain containing protein. [Os10t0134700-00]	0.367819	0.00302524
CR286635	CR286635 Oryza sativa library (Han B) Oryza sativa cDNA clone y877h07p3, mRNA sequence [CR286635]	0.367645	0.00163351
AK110238	Conserved hypothetical protein. [Os04t0451000-01]	0.367569	0.00352528
Os04g0244400|mRNA|AK103892|CDS+3'UTR	Thioredoxin fold domain containing protein. [Os04t0244400-01]	0.367374	0.000117237
Os06g0726400|mRNA|AK119436|CDS+3'UTR	Branching enzyme-I precursor (Starch-branching enzyme I) (1,4-alpha- glucan branching enzyme I). [Os06t0726400-01]	0.367285	0.00276255
Os08g0169100|COMBINER_EST|AU174459|7	Os08g0169100|COMBINER_EST|AU174459|7	0.366916	0.000554005
Os02g0807200|COMBINER_EST|Os02g0807200|8	Protein kinase-like domain containing protein. [Os02t0807200-00]	0.365839	0.00852397
AK122096	Conserved hypothetical protein. [Os02t0450000-01]	0.365326	0.0125315
AK066386	Fatty acid hydroxylase domain containing protein. [Os02t0621300-01]	0.364703	0.000492797
Os10g0534700|mRNA|AK071861|CDS+3'UTR	Protein of unknown function DUF604 family protein. [Os10t0534700-01]	0.363749	0.000749393
AK109023	Similar to Ammonium transporter. [Os01t0831300-01]	0.363634	0.00581942
CT837894	Oryza sativa (indica cultivar-group) cDNA clone:OSIGCRA202O15, full insert sequence [CT837894]	0.36354	0.000428566
Os04g0690800|mRNA|AK071638|CDS+3'UTR	22 kDa protein of photosystem II. [Os04t0690800-01]	0.363535	0.0155161
Os04g0644200|COMBINER_EST|CI256690|6	Rep: Os04g0644200 protein - Oryza sativa subsp. japonica (Rice), complete [TC493240]	0.36341	0.0012907
CT848105	Heavy metal transport/detoxification protein domain containing protein. [Os01t0719600-01]	0.363228	0.00572305
Os01g0280500|mRNA|AK103139|CDS+3'UTR	Similar to Eukaryotic translation initiation factor 6 (eIF-6) (B4 integrin interactor) (CAB) (p27(BBP)) (B(2)GCN homolog). [Os01t0280500-01]	0.363079	0.00241643
AK063142	Conserved hypothetical protein. [Os05t0320800-01]	0.362943	0.00032919
AK107532	Conserved hypothetical protein. [Os03t0140300-01]	0.362394	0.0199753
AK069460	Conserved hypothetical protein. [Os08t0504800-01]	0.362166	0.0308921
AK106614	Serine/threonine protein kinase-related domain containing protein. [Os04t0275100-01]	0.361987	0.00432772
CF315271	HD--04-C03.b1 OsHDAC1-overexpressing transgenic rice plasmid cDNA library (HD) Oryza sativa cDNA clone HD--04-C03, mRNA sequence [CF315271]	0.361952	0.0024553
CT853721	Hypothetical protein. [Os03t0129400-01]	0.361855	0.0212307
AK241719	Heavy metal transport/detoxification protein domain containing protein. [Os04t0533900-01]	0.361649	0.00271317
AK120709	Glycoside hydrolase, family 17 protein. [Os03t0374600-01]	0.361044	0.000423376
NM_001050058	MtN3 and saliva related transmembrane protein family protein. [Os01t0606000-00]	0.360465	0.000110246
AK102178	Similar to Nitrate reductase [NAD(P)H] (EC 1.7.1.2). [Os02t0770800-01]	0.360459	0.00332393
AK060507	Transferase family protein. [Os07t0414000-01]	0.36039	0.0462457
AK121815	Zinc finger, RING/FYVE/PHD-type domain containing protein. [Os10t0552400-01]	0.360049	0.00563684
AK064119	Similar to Protein kinase. [Os04t0543000-01]	0.359833	0.0204794
AK071321	Rossmann-like alpha/beta/alpha sandwich fold domain containing protein. [Os03t0750000-01]	0.359565	0.0131532
CX099680	Thaumatin, pathogenesis-related family protein. [Os12t0569500-01]	0.358992	0.0172401
AK099440	MtN3 and saliva related transmembrane protein family protein. [Os01t0605700-01]	0.358874	0.000847667
AK120725	Conserved hypothetical protein. [Os03t0157900-01]	0.358054	0.000680519
NM_001074483	Oryza sativa Japonica Group Os11g0506800 (Os11g0506800) mRNA, complete cds [NM_001074483]	0.358025	0.00989274
AK070475	Pentatricopeptide repeat containing protein. [Os11t0158300-01]	0.357755	0.00524093
CT860251	Cupredoxin domain containing protein. [Os09t0572700-02]	0.357701	0.000565532
Os01g0232100|mRNA|AK069592|CDS+3'UTR	Similar to Tonoplast membrane integral protein ZmTIP4-3. [Os01t0232100-01]	0.357405	0.00180637
AK064250	Similar to 1-aminocyclopropane-1-carboxylate synthase (EC 4.4.1.14) (Fragment). [Os04t0578000-01]	0.357358	0.00184202
AK119580	Tapetum degrneration retardation. [Os02t0120500-01]	0.357126	0.00763657
CT843527	Similar to NtPRp27. [Os10t0490800-00]	0.356722	0.00175808
AK102658	Similar to T6J4.5 protein (WIP6 protein). [Os05t0444200-01]	0.356681	0.000808217
NM_001189516	Serine/threonine protein kinase-related domain containing protein. [Os11t0233800-01]	0.355954	0.0111131
Os09g0412300|COMBINER_EST|CI442860|0	Rep: Chromosome chr14 scaffold_21, whole genome shotgun sequence - Vitis vinifera (Grape), partial (19%) [TC523683]	0.355622	0.00127514
AK106797	Pectin lyase fold/virulence factor domain containing protein. [Os07t0607400-01]	0.355426	0.0120563
NM_001063443	Similar to OSIGBa0147J19.7 protein. [Os06t0165500-00]	0.355269	0.00443185
Os07g0575500|COMBINER_EST|CI463014|6	Os07g0575500|COMBINER_EST|CI463014|6	0.355163	0.00419938
NM_001069494	Similar to OsD305. [Os09t0353200-00]	0.354778	0.0206642
Os08g0546800|mRNA|AK101700|CDS+3'UTR	Similar to Heat stress transcription factor B-2b. [Os08t0546800-01]	0.3543	0.0121658
AK241905	Conserved hypothetical protein. [Os02t0738100-01]	0.354038	0.010771
CT847083	BURP domain containing protein. [Os05t0217700-01]	0.354022	0.0377733
Os05g0170200|mRNA|AK063609|CDS+3'UTR	Conserved hypothetical protein. [Os05t0170200-02]	0.353975	0.000722504
NM_001070214	Hypothetical conserved gene. [Os09t0517200-00]	0.353607	0.00280662
AK111635	Similar to Leucine-rich repeat transmembrane protein kinase 1-like protein. [Os03t0397700-02]	0.35359	0.00252905
NM_001064769	Similar to GDP-4-keto-6-deoxy-D-mannose-3, 5-epimerase-4-reductase (GER1); 21556- 22494. [Os06t0652300-00]	0.352152	0.00342245
AK072477	Similar to Cell wall invertase (EC 3.2.1.26). [Os08t0158600-01]	0.352123	0.000902953
NM_001051962	Oryza sativa Japonica Group Os01g0953400 (Os01g0953400) mRNA, complete cds [NM_001051962]	0.352011	0.0117625
AK287481	Heat shock protein 70. [Os03t0277300-01]	0.350105	0.00122882
AK066753	Conserved hypothetical protein. [Os04t0606200-02]	0.349905	0.00876038
AK069318	Hypothetical gene. [Os01t0149200-01]	0.34976	0.00357151
AK062821	Non-protein coding transcript. [Os10t0580900-03]	0.349473	0.00865553
NM_001074384	UDP-glucuronosyl/UDP-glucosyltransferase family protein. [Os11t0457300-01]	0.348465	0.034411
Os10g0346400|COMBINER|CI268817|6	Rep: Os09g0321000 protein - Oryza sativa subsp. japonica (Rice), complete [TC522486]	0.348423	0.00194963
NM_001189677	Oryza sativa Japonica Group Os11g0557500 (Os11g0557500) mRNA, complete cds [NM_001189677]	0.348362	0.000583277
CT830411	Similar to Oxalate oxidase 1 (EC 1.2.3.4) (Germin). [Os03t0694000-01]	0.347938	0.00116434
AK071256	Syntaxin 6, N-terminal domain containing protein. [Os03t0207200-01]	0.347481	0.00132729
NM_001048991	Mitochondrial carrier protein domain containing protein. [Os01t0225000-00]	0.347309	0.000291219
NM_001052466	Protein kinase, core domain containing protein. [Os02t0154000-00]	0.347082	0.00269422
AK070880	Similar to Glycerol-3-phosphate acyltransferase 6 (EC 2.3.1.15) (AtGPAT6). [Os01t0855000-01]	0.347026	0.0114432
AK109348	Similar to Peroxidase (EC 1.11.1.7). [Os01t0787000-01]	0.346595	0.00455221
CI169649	Hypothetical gene. [Os01t0688700-01]	0.346451	0.00338514
Os07g0123200|mRNA|AK059668|UTR	Non-protein coding transcript. [Os07t0123200-01]	0.346023	0.00443736
AK107084	Conserved hypothetical protein. [Os05t0382500-01]	0.345995	0.00066696
AF488522	Oryza sativa Cyt-P450 monooxygenase (PM-II) mRNA, complete cds [AF488522]	0.345994	0.000572186
CT844110	NADPH-dependent FMN reductase family protein. [Os01t0954000-01]	0.345783	0.000767101
AK108657	WRKY transcription factor 48-like protein (WRKY transcription factor 21). [Os01t0821600-01]	0.345732	0.00100543
Os03g0261100|mRNA|AK071135|CDS+3'UTR	Phospholipase A2 family protein. [Os03t0261100-01]	0.345544	0.000863549
NM_001067983	Oryza sativa Japonica Group Os08g0285100 (Os08g0285100) mRNA, complete cds [NM_001067983]	0.345539	0.0132939
Os02g0619600|mRNA|AK072178|CDS+3'UTR	Zinc finger, RING/FYVE/PHD-type domain containing protein. [Os02t0619600-01]	0.344559	0.00135398
EE590997	Thioesterase superfamily domain containing protein. [Os05t0137700-00]	0.344285	0.00546375
Os01g0274100|COMBINER_EST|Os01g0274100|8	FAD-dependent pyridine nucleotide-disulphide oxidoreductase domain containing protein. [Os01t0274100-00]	0.34373	0.00136597
AK111134	Conserved hypothetical protein. [Os01t0877900-01]	0.343347	0.00401038
AK110310	Serine/threonine protein kinase-related domain containing protein. [Os12t0608500-01]	0.342893	0.0164878
AK101924	Similar to Lectin-like receptor kinase 7;2. [Os07t0575600-02]	0.342179	0.000566836
AK109730	Shikimate kinase domain containing protein. [Os06t0225800-01]	0.341637	0.00338514
AK069202	Similar to Hexose transporter. [Os03t0218400-01]	0.341524	0.000143296
AK100351	Similar to Subtilase. [Os01t0795400-01]	0.341412	0.0408377
AK121202	Conserved hypothetical protein. [Os12t0561900-02]	0.341262	0.0465633
Os02g0650500|mRNA|AK063883|CDS+3'UTR	Hypothetical conserved gene. [Os02t0650500-02]	0.341027	0.000764395
Os02g0214900|mRNA|AK071228|CDS+3'UTR	Similar to Histone deacetylase HDAC2. [Os02t0214900-02]	0.340942	0.000490258
AK107750	Tify domain containing protein. [Os04t0395800-01]	0.340737	0.00417844
AK064671	Similar to Serine carboxypeptidase II chains A and B (EC 3.4.16.6) (Carboxypeptidase D) (CPDW-II) (CP-WII). [Os05t0268500-02]	0.340622	0.0106793
AK106777	Similar to LysM-domain GPI-anchored protein 1 precursor. Splice isoform 2. [Os02t0769200-01]	0.340085	0.0405475
NM_001189765	Oryza sativa Japonica Group Os11g0659200 (Os11g0659200) mRNA, complete cds [NM_001189765]	0.340039	0.0177069
Os11g0549300|COMBINER_EST|Os11g0549300|8	Similar to Protein kinase domain containing protein, expressed. [Os11t0549300-00]	0.340031	0.0380991
AK108225	Similar to PnC401 homologue. [Os08t0441100-01]	0.340031	0.00115309
Os05g0585400|mRNA|AK067538|CDS+3'UTR	Conserved hypothetical protein. [Os05t0585400-01]	0.340013	0.00539151
NM_001051908	Similar to Beta-1,3-glucanase. [Os01t0944800-00]	0.339819	0.000252927
AK107376	Alternative oxidase 1b. [Os04t0600300-01]	0.339253	0.000849663
AK063675	Hypothetical conserved gene. [Os06t0648200-03]	0.338243	0.0127241
Os08g0347000|COMBINER_EST|AU174643|6	Hypothetical conserved gene. [Os08t0347000-00]	0.33812	0.0250911
AK102343	Auxin transport protein REH1. [Os02t0743400-01]	0.338056	0.00106865
Os04g0182300|COMBINER_EST|CB653384|7	Os04g0182300|COMBINER_EST|CB653384|7	0.33732	0.00184944
AK240740	UDP-glucuronosyl/UDP-glucosyltransferase family protein. [Os05t0527000-01]	0.337169	0.000710833
AK060343	Similar to Triose phosphate/phosphate translocator, non-green plastid, chloroplast precursor (CTPT). [Os01t0172100-01]	0.33699	0.00234903
NM_001189152	Oryza sativa Japonica Group Os10g0326800 (Os10g0326800) mRNA, complete cds [NM_001189152]	0.336864	0.000224879
AK110798	Pectinesterase inhibitor domain containing protein. [Os12t0283400-01]	0.336781	0.0195711
AK122005	Harpin-induced 1 domain containing protein. [Os12t0127200-01]	0.336741	0.0137822
Os01g0949900|COMBINER_EST|CI555474|0	Glutathione S-transferase, C-terminal-like domain containing protein. [Os01t0949900-01]	0.336177	0.00383078
AK287550	Hypothetical conserved gene. [Os01t0845000-01]	0.336021	0.0143244
AK107404	Ribonuclease III domain containing protein. [Os06t0358800-01]	0.335599	0.000393742
AU029594	Tyrosine protein kinase domain containing protein. [Os03t0724300-01]	0.335462	0.000186651
Os06g0243900|mRNA|AK103538|CDS+3'UTR	Hypothetical protein. [Os06t0243900-01]	0.335026	0.000772973
NM_001058653	Oryza sativa Japonica Group Os04g0153800 (Os04g0153800) mRNA, complete cds [NM_001058653]	0.334866	0.00108986
NM_001064863	Homeodomain-like containing protein. [Os06t0670300-01]	0.334802	0.000356278
AK121148	Oryza sativa Japonica Group cDNA clone:J023078G19, full insert sequence [AK121148]	0.334224	0.0135087
Os02g0153400|COMBINER_EST|CI243972|6	Rep: Os02g0154700 protein - Oryza sativa subsp. japonica (Rice), partial (86%) [TC484735]	0.334114	0.0131467
AK119423	Oryza sativa Japonica Group cDNA clone:001-132-H03, full insert sequence [AK119423]	0.334052	0.00242535
AK061001	Similar to Pathogenesis-related protein 5 precursor (PR-5). [Os04t0689900-01]	0.334022	0.0205642
Os06g0676700|mRNA|AK063175|CDS+3'UTR	Similar to High pI alpha-glucosidase. [Os06t0676700-03]	0.333755	0.0490374
NM_001057501	Similar to Oxalate oxidase 1 (EC 1.2.3.4) (Germin). [Os03t0693800-00]	0.333116	0.00829425
NM_001064095	Copper amine oxidase family protein. [Os06t0338700-00]	0.332961	0.0113004
AK105393	Similar to CSLD2 (Fragment). [Os06t0111800-02]	0.331833	0.000195528
AK072827	Similar to PDR-like ABC transporter (PDR4 ABC transporter). [Os09t0333500-01]	0.3316	0.0117978
AK120516	Membrane attack complex component/perforin/complement C9 family protein. [Os02t0475300-01]	0.331025	0.000193299
AK068835	Hypothetical protein. [Os06t0291500-01]	0.331013	0.00425382
AK101902	Similar to H0525E10.7 protein. [Os04t0420900-01]	0.330893	0.0302048
AK105258	Similar to Zinc transporter ZIP1 (Fragment). [Os08t0207500-01]	0.3305	0.00356054
AK100641	Similar to Glycosyltransferase QUASIMODO1 (EC 2.4.1.-). [Os09t0480400-01]	0.330027	0.000390793
NM_001065523	Similar to Brn1-like protein. [Os07t0170000-00]	0.329067	0.00037522
CT854768	Similar to OSIGBa0145M07.4 protein. [Os04t0517100-01]	0.328915	0.011555
AK121296	Similar to root border cell-specific protein. [Os07t0573800-04]	0.328708	0.00130108
NM_001049950	Similar to Protein phosphatase 2C. [Os01t0583100-01]	0.328575	9.24089e-05
Os11g0160900|COMBINER|CI554347|0	Rep: Expressed protein - Oryza sativa subsp. japonica (Rice), partial (90%) [TC542607]	0.328097	0.0131324
AK102979	Similar to Iron/ascorbate-dependent oxidoreductase. [Os06t0178700-01]	0.32805	0.000172824
CT830688	Similar to CBL-interacting protein kinase 16. [Os09t0418000-01]	0.32778	0.00546116
AK105913	Cytochrome P450 family protein. [Os02t0569900-01]	0.327574	0.0128955
AU082242	Conserved hypothetical protein. [Os01t0795700-01]	0.327428	0.00239865
CI262479	Hypothetical gene. [Os03t0120666-01]	0.327316	0.00370449
Os04g0577900|COMBINER_EST|CB624342|7	Os04g0577900|COMBINER_EST|CB624342|7	0.326823	0.00273509
NM_001063677	Oryza sativa Japonica Group Os06g0216000 (Os06g0216000) mRNA, complete cds [NM_001063677]	0.326519	0.00609726
Os03g0142200|COMBINER_EST|Os03g0142200|8	Rep: Os03g0142200 protein - Oryza sativa subsp. japonica (Rice), complete [TC517712]	0.326029	0.0030516
AK121582	Conserved hypothetical protein. [Os01t0812900-01]	0.325589	0.00075305
NM_001053053	Similar to Subtilase. [Os02t0270200-01]	0.325343	0.0415574
NM_001073408	Cytochrome P450 71E1 (EC 1.14.13.68) (4-hydroxyphenylacetaldehyde oxime monooxygenase). [Os12t0512800-01]	0.324544	0.0183328
AK104975	Conserved hypothetical protein. [Os06t0218800-02]	0.324117	0.00586076
AK103609	Prephenate dehydratase domain containing protein. [Os04t0406600-01]	0.323487	0.00131565
AK100532	Protein kinase, core domain containing protein. [Os08t0203700-01]	0.323404	0.020799
AF319480	Similar to Calcium-dependent protein kinase (Fragment). [Os11t0136600-00]	0.322827	0.00271317
AK101156	Similar to Nodulin-like protein. [Os06t0179200-01]	0.322725	0.0025152
NM_001063892	Similar to Potassium transporter 24. [Os06t0270200-00]	0.322173	0.0143014
AK109770	WRKY transcription factor 14 (WRKY14). [Os01t0730700-01]	0.322052	0.000857492
AK101812	DNA primase, large subunit, eukaryotic domain containing protein. [Os07t0406800-01]	0.321154	0.00181934
AK105194	Similar to Remorin. [Os02t0642200-01]	0.321087	0.00537198
NM_001051911	Similar to amino acid permease family protein. [Os01t0945200-00]	0.321017	0.000561223
CI211156	Conserved hypothetical protein. [Os08t0540900-01]	0.320932	0.00175062
AK103462	Similar to Stem secoisolariciresinol dehydrogenase (Fragment). [Os04t0179200-01]	0.320894	0.0315912
Os10g0542700|COMBINER|CI259878|6	Rep: Expressed protein - Oryza sativa subsp. japonica (Rice), complete [TC498564]	0.32034	0.000344922
Os11g0183200|mRNA|AK069881|CDS+3'UTR	Os11g0183200|mRNA|AK069881|CDS+3'UTR	0.319866	0.00906497
AK072787	Zinc finger, CCHC-type domain containing protein. [Os01t0879800-01]	0.319522	0.00368995
NM_001072004	Mitochondrial carnitine/acylcarnitine carrier-like protein (A BOUT DE SOUFFLE) (Carnitine/acylcarnitine translocase-like protein) (CAC-like protein). [Os10t0573800-01]	0.319258	0.000380493
AK110611	Similar to NAM-like protein. [Os08t0103900-01]	0.319047	0.0468786
AK069702	Bifunctional inhibitor/plant lipid transfer protein/seed storage domain containing protein. [Os06t0686400-01]	0.31886	0.000331159
AK072564	Similar to ARK3 product/receptor-like serine/threonine protein kinase ARK3. [Os07t0534500-01]	0.31839	0.0340758
AK107138	Alpha/beta hydrolase fold-1 domain containing protein. [Os08t0529800-01]	0.317179	0.00191207
Os02g0725400|COMBINER|CI220162|6	Os02g0725400|COMBINER|CI220162|6	0.317123	0.0358044
NM_001071413	Similar to Glutathione S-transferase, N-terminal domain containing protein, expressed. [Os10t0481300-01]	0.31698	0.00187246
AK101003	Cytochrome P450 family protein. [Os02t0571900-01]	0.31668	0.0112829
CI241445	Conserved hypothetical protein. [Os01t0706600-00]	0.31662	0.00143721
AK061584	Protein of unknown function DUF581 family protein. [Os04t0585700-01]	0.316105	0.000495128
CT830567	Haem peroxidase, plant/fungal/bacterial family protein. [Os01t0326300-01]	0.315853	0.024798
NM_001072904	Oryza sativa Japonica Group Os12g0202800 (Os12g0202800) mRNA, complete cds [NM_001072904]	0.315589	0.0326519
Os03g0194600|mRNA|AK062839|CDS+3'UTR	Protein of unknown function DUF568, DOMON-like domain containing protein. [Os03t0194600-01]	0.315262	0.00396982
AK059325	Similar to Amino acid carrier (Fragment). [Os01t0882800-01]	0.315206	0.0201199
AK243670	E3 ubiquitin ligase EL5 (EC 6.3.2.-). [Os02t0559800-01]	0.314644	0.000412356
NM_001068260	Similar to 2-oxoglutarate-dependent oxygenase. [Os08t0390700-01]	0.314304	0.0181467
AK072031	Protein of unknown function DUF1645 family protein. [Os07t0619500-01]	0.313879	0.00102627
Os05g0499800|mRNA|AK064392|CDS+3'UTR	UDP-glucuronosyl/UDP-glucosyltransferase family protein. [Os05t0499800-02]	0.313832	0.00018394
AK288171	Conserved hypothetical protein. [Os05t0165500-01]	0.312327	0.0310079
Os09g0482600|COMBINER_EST|CI255075|6	Os09g0482600|COMBINER_EST|CI255075|6	0.311878	0.0018918
AK069818	Similar to Sulfite oxidase (EC 1.8.3.1) (Moco containig protein AtMCP) (At-SO) (AtSOX). [Os12t0442800-01]	0.311743	0.00011551
AK101201	Similar to Lipid phosphate phosphatase 2 (EC 3.1.3.-) (AtLPP2) (Phosphatidic acid phosphatase 2) (AtPAP2) (Prenyl diphosphate phosphatase). [Os01t0693300-01]	0.31066	0.0005297
NM_001185554	Lipase, GDSL domain containing protein. [Os01t0649400-00]	0.310361	0.000143296
CX109212	Hypothetical gene. [Os09t0484200-02]	0.310084	0.0145104
Os08g0434100|mRNA|AB052842|CDS+3'UTR	Rep: Ribonuclease - Oryza sativa (Rice), complete [TC495660]	0.309766	0.0234109
AK072433	Conserved hypothetical protein. [Os06t0632200-02]	0.309219	0.0010047
AK106356	Protein of unknown function DUF1262 family protein. [Os08t0412700-01]	0.308723	0.00105629
AK071537	Cupredoxin domain containing protein. [Os02t0758800-01]	0.307784	0.00127151
AK109905	Oryza sativa Japonica Group cDNA clone:002-149-G04, full insert sequence [AK109905]	0.307766	0.00188234
AK102641	Conserved hypothetical protein. [Os04t0444300-01]	0.307613	0.010984
Os01g0702500|mRNA|X57327|CDS+3'UTR	Similar to Dehydrin Rab25. [Os01t0702500-01]	0.307459	0.0464464
CT842625	Hypothetical conserved gene. [Os08t0346900-00]	0.306443	0.00462744
AK061327	Transferase family protein. [Os11t0643100-01]	0.306395	0.0221437
AK069700	Conserved hypothetical protein. [Os03t0189300-02]	0.306321	0.00949278
AY332468	Similar to In2-1 protein. [Os03t0283000-00]	0.306176	0.000742403
AK107221	Protein of unknown function DUF1618 domain containing protein. [Os11t0557400-01]	0.306054	0.000407979
AK109893	Protein of unknown function DUF581 family protein. [Os10t0422600-01]	0.306013	0.0145174
AK102706	Protein of unknown function DUF1719, Oryza sativa family protein. [Os07t0121100-01]	0.305711	0.00101781
AK070769	NB-ARC domain containing protein. [Os08t0202400-01]	0.305244	0.000184572
AK107569	Conserved hypothetical protein. [Os01t0930500-01]	0.305012	0.0149989
CI256313	Conserved hypothetical protein. [Os01t0895000-01]	0.304528	0.0211503
NM_001059363	Oryza sativa Japonica Group Os04g0432100 (Os04g0432100) mRNA, complete cds [NM_001059363]	0.304381	0.00761179
AK071812	Similar to Galactinol synthase (Fragment). [Os03t0316200-01]	0.304367	0.0204751
AK111960	Similar to P-type R2R3 Myb protein (Fragment). [Os04t0594100-01]	0.304294	0.00376898
AK111470	Hypothetical gene. [Os04t0572100-01]	0.303858	0.000606787
NM_001064840	Similar to heavy metal ATPase. [Os06t0665800-01]	0.303549	0.000582909
Os04g0615200|mRNA|AK063824|CDS+3'UTR	Conserved hypothetical protein. [Os04t0615200-02]	0.303463	0.00139651
AK107854	Tify domain containing protein. [Os10t0391400-01]	0.30338	0.00182378
AK107777	Conserved hypothetical protein. [Os04t0419100-01]	0.30303	0.0304715
CI166685	Similar to Wall-associated kinase 4. [Os04t0308100-01]	0.302832	0.00055167
Os03g0803600|COMBINER_EST|CI526548|6	Os03g0803600|COMBINER_EST|CI526548|6	0.302436	0.0109212
CI260992	CI260992 Oryza sativa (japonica cultivar-group) Shoot and root of germinating seeds Oryza sativa (japonica cultivar-group) cDNA clone 046-M008R-B08 3', mRNA sequence [CI260992]	0.302405	0.00716049
NM_001051653	Similar to Peptide transporter PTR2. [Os01t0902700-01]	0.301601	0.002545
NM_001188826	Oryza sativa Japonica Group Os09g0298100 (Os09g0298100) mRNA, complete cds [NM_001188826]	0.301384	0.00144353
AK062759	Conserved hypothetical protein. [Os03t0111000-01]	0.301208	0.000968684
Os02g0641300|COMBINER_EST|CI077567|0	Rep: ATMYB4-like - Oryza sativa subsp. japonica (Rice), complete [TC498242]	0.301006	0.00569831
NM_001052807	Hypothetical conserved gene. [Os02t0107700-00]	0.300929	0.00515711
AK109539	Zinc finger, CCHC-type domain containing protein. [Os05t0283600-01]	0.300672	0.0104847
NM_001059102	Similar to OSIGBa0134J07.7 protein. [Os04t0371700-00]	0.300619	0.0118766
CT848815	CT848815 Oryza sativa (indica cultivar-group) cv. Guang Lu Ai 4 Oryza sativa (indica cultivar-group) cDNA clone CONTIG5105, mRNA sequence [CT848815]	0.300518	0.0118384
Os12g0221400|COMBINER_EST|AU075662|7	Similar to cDNA clone:001-112-B09, full insert sequence. [Os12t0221400-01]	0.300071	0.0413689
Os10g0134500|COMBINER_EST|Os10g0134500|8	Hypothetical conserved gene. [Os10t0134500-00]	0.299556	0.00332393
AK065971	Cytochrome P450 family protein. [Os07t0217600-01]	0.299399	0.000952656
AK102508	Protein of unknown function DUF1719, Oryza sativa family protein. [Os07t0122000-01]	0.299053	0.000452764
Os08g0267900|mRNA|AK107040|CDS+3'UTR	Os08g0267900|mRNA|AK107040|CDS+3'UTR	0.298863	0.0110642
Os03g0191900|COMBINER_EST|CI428634|5	Os03g0191900|COMBINER_EST|CI428634|5	0.298562	0.0265799
AK060213	Cytochrome P450 family protein. [Os01t0628900-01]	0.298477	8.48507e-05
AK103465	Similar to Pyruvate kinase, cytosolic isozyme (EC 2.7.1.40) (PK). [Os01t0276700-02]	0.298159	0.000783931
BX898013	Hypothetical gene. [Os09t0425500-01]	0.298017	0.00673345
AK071594	Transferase family protein. [Os01t0350000-01]	0.297612	0.0305434
AK100972	Cytochrome P450 family protein. [Os04t0101400-01]	0.297537	0.0233207
Os04g0585900|mRNA|AK064763|CDS+3'UTR	Protein of unknown function DUF581 family protein. [Os04t0585900-01]	0.297145	0.00344259
CI046573	Serine/threonine protein kinase-related domain containing protein. [Os06t0602500-01]	0.296848	0.00179886
Os05g0111200|mRNA|AK101693|CDS+3'UTR	Similar to Amino acid selective channel protein. [Os05t0111200-01]	0.296773	0.00807804
AK240705	Oryza sativa Japonica Group cDNA, clone: J043017O10, full insert sequence [AK240705]	0.296375	0.000769886
AK064253	Phospholipase A2, active site domain containing protein. [Os05t0593000-01]	0.29628	0.000138411
Os03g0341300|COMBINER_EST|CI149956|6	Similar to Cytochrome c oxidoreductase. [Os03t0341300-01]	0.296101	0.0028845
AK120279	Serine/threonine protein kinase-related domain containing protein. [Os03t0841100-01]	0.295353	0.00118138
AK121529	Similar to GGDP synthase. [Os07t0580900-02]	0.295325	0.00877056
AK241613	NB-ARC domain containing protein. [Os11t0161700-01]	0.294884	0.00352528
AK072497	Similar to Uroporphyrinogen III methyltransferase. [Os01t0631200-01]	0.294782	0.000543031
AK108981	Zinc finger, C2H2-type domain containing protein. [Os05t0114400-01]	0.294569	0.0056213
CA756395	Conserved hypothetical protein. [Os02t0212400-00]	0.293741	0.00370126
NM_001048475	Protein of unknown function DUF266, plant family protein. [Os01t0133700-00]	0.293699	0.00105287
CT832960	Similar to Endo-beta-1,4-glucanase precursor (EC 3.2.1.4). [Os06t0247900-01]	0.293261	0.0043271
Os04g0415800|COMBINER_EST|CI197444|6	Os04g0415800|COMBINER_EST|CI197444|6	0.293146	0.0267064
NM_001062841	Oryza sativa Japonica Group Os05g0560200 (Os05g0560200) mRNA, complete cds [NM_001062841]	0.292333	0.000604369
CT843017	Conserved hypothetical protein. [Os04t0615200-01]	0.291932	0.00147699
CI077113	Conserved hypothetical protein. [Os03t0561400-01]	0.291746	8.86854e-05
AK101837	Similar to Thaumatin-like protein. [Os03t0244200-02]	0.291352	0.000437096
AK073918	Similar to Serine/threonine-protein kinase 12 (EC 2.7.1.37) (Aurora-B) (Fragment). [Os03t0765000-01]	0.291339	0.03574
AK108084	Harpin-induced 1 domain containing protein. [Os04t0677300-01]	0.291268	0.000303966
AK064334	Similar to WIP1 protein (Fragment). [Os01t0859100-01]	0.290739	0.00039051
AK112099	Similar to OCL1 homeobox protein. [Os04t0569100-01]	0.290085	0.000774872
CT828144	Transferase family protein. [Os10t0380100-01]	0.289801	0.00373639
NM_001074755	Oryza sativa Japonica Group Os11g0600500 (Os11g0600500) mRNA, complete cds [NM_001074755]	0.2896	0.0435739
AK105732	Leucine-rich repeat, plant specific containing protein. [Os03t0637600-03]	0.28957	0.0022978
AK070693	NB-ARC domain containing protein. [Os07t0117400-01]	0.289472	0.0147182
AK111807	Similar to Snapdragon myb protein 305 homolog. [Os02t0618400-01]	0.289379	0.0080958
CI014214	CI014214 Oryza sativa (japonica cultivar-group) etiolated shoot Oryza sativa (japonica cultivar-group) cDNA clone 006-M094R-F02 3', mRNA sequence [CI014214]	0.289249	0.0205581
NM_001060534	Oryza sativa Japonica Group Os04g0634400 (Os04g0634400) mRNA, complete cds [NM_001060534]	0.289185	0.00394396
Os04g0516800|mRNA|AK105554|CDS+3'UTR	Conserved hypothetical protein. [Os04t0516800-01]	0.288316	0.00152843
CF330912	Conserved hypothetical protein. [Os01t0843700-01]	0.287778	0.0147485
AK072480	Similar to Bacterial blight resistance protein. [Os01t0694100-01]	0.287771	0.000297682
Os09g0445000|mRNA|AK066356|CDS+3'UTR	Os09g0445000|mRNA|AK066356|CDS+3'UTR	0.287031	0.00869217
CT831160	Zinc finger, RING/FYVE/PHD-type domain containing protein. [Os04t0579200-01]	0.286992	5.94541e-05
AK110253	Protein kinase-like domain containing protein. [Os01t0885700-01]	0.286683	0.00543222
AK064583	Conserved hypothetical protein. [Os02t0467300-01]	0.286125	0.0230976
AK071798	Similar to Pyrophosphate-fructose-6-phosphate 1-phosphotransferase-like protein (Pyrophosphate-dependent phosphofructo-1-kinase-like protein). [Os05t0194900-01]	0.286122	6.60712e-05
AK287607	Similar to Ent-kaurene oxidase 1 (Fragment). [Os06t0569500-01]	0.285939	0.01625
AK066734	Similar to Tryptophan synthase alpha chain. [Os07t0182100-01]	0.285707	0.000950176
AK108245	Lipase, GDSL domain containing protein. [Os10t0393800-01]	0.285674	0.000472317
Os01g0942300|mRNA|AK063126|CDS+3'UTR	Similar to Beta glucanase precursor (EC 3.2.1.73) (Fragment). [Os01t0942300-01]	0.285317	0.00118873
Os09g0488600|COMBINER|CI140333|6	Os09g0488600|COMBINER|CI140333|6	0.285297	0.0085626
AK111731	Similar to Pto kinase interactor 1. [Os03t0226300-01]	0.2845	0.00110926
Os01g0834100|mRNA|AK071045|CDS+3'UTR	Aldehyde dehydrogenase, conserved site domain containing protein. [Os01t0834100-01]	0.284356	0.00240326
AK103579	Oryza sativa Japonica Group cDNA clone:J033133A01, full insert sequence [AK103579]	0.28407	0.000372341
AK069247	Glycosyltransferase AER61, uncharacterized domain containing protein. [Os01t0498300-01]	0.28398	0.00105678
AK106408	Hypothetical protein. [Os12t0244000-01]	0.28373	0.00200098
AK071917	Similar to Bifunctional nuclease (Fragment). [Os01t0128100-01]	0.28373	0.0224337
Os01g0556700|COMBINER_EST|AU075839|6	Hypothetical conserved gene. [Os01t0556700-00]	0.283304	0.00628752
NM_001053759	Conserved hypothetical protein. [Os02t0578000-01]	0.283241	0.0150022
AK109752	Conserved hypothetical protein. [Os02t0160800-01]	0.283178	0.00649513
AK073562	Similar to Permease 1. [Os02t0741800-01]	0.283097	0.00428962
AK069480	FAD linked oxidase, N-terminal domain containing protein. [Os08t0158200-02]	0.282916	0.00468897
AK073999	Similar to mitochondrial chaperonin-60 [Oryza sativa (japonica cultivar-group)]. [Os03t0143400-01]	0.282868	0.0014586
Os09g0433000|mRNA|AK063243|CDS+3'UTR	Hypothetical conserved gene. [Os09t0433000-02]	0.28283	0.000801809
AK106439	Similar to Cinnamoyl-CoA reductase (EC 1.2.1.44). [Os08t0277200-01]	0.281778	0.0044162
Os08g0315000|COMBINER_EST|CI078144|3	Os08g0315000|COMBINER_EST|CI078144|3	0.281572	0.000634573
AK065953	Similar to Prolyl endopeptidase (EC 3.4.21.26) (Post-proline cleaving enzyme) (PE). [Os04t0561500-02]	0.281534	0.0043441
Os04g0463500|mRNA|AK107879|CDS+3'UTR	Similar to Anthranilate synthase beta chain. [Os04t0463500-01]	0.281502	0.00150684
Os04g0150400|mRNA|AK062543|CDS+3'UTR	Rep: Os04g0150400 protein - Oryza sativa subsp. japonica (Rice), complete [TC509943]	0.281311	0.00370126
AK106462	Similar to Chromosome condensation regulator protein (Fragment). [Os02t0684900-01]	0.28079	0.00240558
Os04g0511200|mRNA|X89891|CDS+3'UTR	Rep: EFA27 for EF hand, abscisic acid, 27kD - Oryza sativa (Rice), complete [TC496733]	0.280712	0.00183379
AK068208	Heavy metal transport/detoxification protein domain containing protein. [Os09t0272000-01]	0.280559	0.00129725
NM_001188259	Oryza sativa Japonica Group Os07g0460801 (Os07g0460801) mRNA, partial cds [NM_001188259]	0.280071	0.000951616
Os08g0114400|mRNA|AK063165|CDS+3'UTR	Conserved hypothetical protein. [Os08t0114400-01]	0.279911	0.00034017
AK103716	Similar to Oxalate oxidase 1 (EC 1.2.3.4) (Germin). [Os03t0693700-01]	0.27987	0.0028845
AK069624	ADP/ATP carrier protein family protein. [Os01t0647100-02]	0.27934	0.000398635
AK068155	Similar to 2-nitropropane dioxygenase-like protein. [Os08t0485400-02]	0.278537	5.94541e-05
AK108716	Protein of unknown function DUF1262 family protein. [Os08t0412800-01]	0.278244	0.000454267
AK120815	Protein kinase, core domain containing protein. [Os07t0597200-02]	0.277873	0.00384827
Os04g0673300|mRNA|AK059734|CDS+3'UTR	A-type response regulator 6., Cytokinin signalling. [Os04t0673300-01]	0.277215	0.00239723
Os03g0803100|COMBINER_EST|AU181550|6	Rep: Unknow protein - Oryza sativa subsp. japonica (Rice), complete [TC533444]	0.276988	0.017493
AK068901	Similar to Laccase (EC 1.10.3.2). [Os01t0842400-01]	0.276657	0.0117625
Y11415	Similar to Myb-related transcription factor LBM1. [Os07t0558100-00]	0.276633	0.0056631
AK065960	[NiFe]-hydrogenase-3-type complex, small subunit/NADH:quinone oxidoreductase, subunit NuoB domain containing protein. [Os07t0116900-01]	0.276599	0.00190329
CI195398	Similar to cDNA clone:J013112C08, full insert sequence. [Os02t0556000-00]	0.275497	0.00591971
CI266005	CI266005 Oryza sativa (japonica cultivar-group) Shoot and root of germinating seeds Oryza sativa (japonica cultivar-group) cDNA clone 046-M062R-G10 3', mRNA sequence [CI266005]	0.275467	0.000951616
CB661145	Similar to Copper transporter 1. [Os01t0770700-00]	0.274697	0.00358835
CI171975	Conserved hypothetical protein. [Os01t0373700-01]	0.274693	0.00622169
NM_001073770	Similar to predicted protein. [Os12t0608700-00]	0.27351	0.00853953
AK065697	Heat shock protein DnaJ, N-terminal domain containing protein. [Os01t0606900-01]	0.273273	0.000599343
NM_001060859	Zinc finger, RING/FYVE/PHD-type domain containing protein. [Os04t0686000-01]	0.272985	0.0109373
AK101654	Similar to Yarrowia lipolytica chromosome C of strain CLIB99 of Yarrowia lipolytica. [Os02t0540400-01]	0.272844	0.00416689
Os05g0566800|mRNA|AK065748|CDS+3'UTR	Cold acclimation protein COR413-TM1. [Os05t0566800-01]	0.272698	0.0177828
AK107505	Leucine-rich repeat, plant specific containing protein. [Os04t0677200-01]	0.27268	0.017455
CA758799	BR030021000_PLATE_D05_36_044.ab1 OA Oryza sativa (japonica cultivar-group) cDNA clone BR030021000_PLATE_D05_36_044.ab1 similar to acidic pathogenesis-related protein 1a precursor - rice gi [CA758799]	0.272663	0.0136218
BT132575	Heavy metal transport/detoxification protein domain containing protein. [Os01t0826000-00]	0.272235	0.000650976
NM_001052794	Oryza sativa Japonica Group Os02g0208300 (Os02g0208300) mRNA, partial cds [NM_001052794]	0.271824	0.00209521
AK111028	Uncharacterised protein family UPF0016 domain containing protein. [Os08t0528500-01]	0.27181	0.0289025
Os10g0159700|mRNA|AK107162|CDS+3'UTR	Heat shock protein Hsp20 domain containing protein. [Os10t0159700-01]	0.271803	0.00175776
AK111296	Similar to Remorin. [Os02t0824500-01]	0.270873	0.00223555
AK064211	Isopenicillin N synthase family protein. [Os09t0570800-01]	0.270416	0.0101986
AK100406	Similar to Glutathione-conjugate transporter AtMRP4. [Os04t0209200-01]	0.270307	0.0026156
CF295993	Conserved hypothetical protein. [Os06t0133100-01]	0.27	0.0161001
Os01g0248500|mRNA|AK059893|CDS+3'UTR	Similar to Pathogen-related protein. [Os01t0248500-01]	0.269958	0.000816795
AK071794	Similar to Cinnamyl alcohol dehydrogenase 1a. [Os02t0187800-02]	0.269867	0.000161723
Os04g0644100|mRNA|AK106954|CDS+3'UTR	Sterile alpha motif homology domain containing protein. [Os04t0644100-01]	0.268219	0.0131972
AK287584	Similar to Protein synthesis inhibitor II (EC 3.2.2.22) (Ribosome-inactivating protein II) (rRNA N-glycosidase). [Os01t0160800-01]	0.267271	8.035e-05
NM_001188742	Protein of unknown function DUF247, plant family protein. [Os08t0538200-01]	0.266578	0.0190909
AK070626	Conserved hypothetical protein. [Os01t0257300-01]	0.266373	0.000978345
AK069008	Similar to Leucoanthocyanidin dioxygenase-like protein. [Os03t0289800-02]	0.265511	0.000331159
AK107115	Conserved hypothetical protein. [Os04t0115800-01]	0.26398	0.00431232
AK068804	Similar to predicted protein. [Os06t0107100-02]	0.263408	0.00867767
Os06g0571000|COMBINER_EST|CI348391|6	Rep: Os06g0571000 protein - Oryza sativa subsp. japonica (Rice), partial (14%) [TC521972]	0.263385	0.00437612
AK111125	Dynein light chain, type 1 family protein. [Os04t0462600-01]	0.262988	0.000440391
AK103094	Cupredoxin domain containing protein. [Os11t0641500-01]	0.262709	0.0351026
AK062272	Uncharacterised protein family UPF0114 domain containing protein. [Os03t0739700-01]	0.2621	0.00462744
AK100337	Similar to predicted protein. [Os01t0851100-02]	0.261324	0.00223648
CI179020	CI179020 Oryza sativa (japonica cultivar-group) supermix Oryza sativa (japonica cultivar-group) cDNA clone 034-M059R-E05 3', mRNA sequence [CI179020]	0.2611	0.000281835
AK111324	Similar to GAMYB-binding protein. [Os06t0507300-01]	0.260821	0.00170631
Os08g0355400|mRNA|AK060790|CDS+3'UTR	Protein of unknown function DUF247, plant family protein. [Os08t0355400-01]	0.260754	0.00288656
Os03g0289300|COMBINER_EST|CI096800|6	Os03g0289300|COMBINER_EST|CI096800|6	0.260308	0.00064775
Os06g0529900|COMBINER_EST|CI409024|4	Os06g0529900|COMBINER_EST|CI409024|4	0.260293	0.00289227
Os11g0264300|mRNA|AK110967|CDS+3'UTR	Similar to RWP-RK domain containing protein, expressed. [Os11t0264300-01]	0.259397	0.00572411
AK103894	Similar to Receptor-like kinase. [Os12t0257900-01]	0.25921	0.00103247
AK068654	Conserved hypothetical protein. [Os11t0303800-01]	0.258788	0.000248599
AK102937	DNA-dependent ATPase MCM domain containing protein. [Os05t0235800-01]	0.258433	0.00205327
AK110441	TGF-beta receptor, type I/II extracellular region family protein. [Os05t0410500-01]	0.258151	0.000767101
Os05g0527100|COMBINER_EST|CI249668|6	Rep: Os05g0527000 protein - Oryza sativa subsp. japonica (Rice), partial (95%) [TC491951]	0.258001	0.000575859
Os03g0244200|mRNA|AK107182|CDS+3'UTR	Similar to Thaumatin-like protein 1. [Os03t0244200-01]	0.257741	0.000708867
AK109263	Hypothetical protein. [Os10t0519500-01]	0.257447	0.0004475
Os07g0413800|mRNA|AK120684|CDS+3'UTR	Conserved hypothetical protein. [Os07t0413800-02]	0.257081	0.00602449
AK070863	Conserved hypothetical protein. [Os04t0506900-02]	0.256925	0.000474445
NM_001065363	Similar to Resistance protein candidate (Fragment). [Os07t0130900-00]	0.256872	0.0131532
NM_001060721	2OG-Fe(II) oxygenase domain containing protein. [Os04t0667400-01]	0.256822	0.00115309
AK103199	Pistil-specific extensin-like protein family protein. [Os01t0180000-01]	0.256279	0.00106398
Os09g0428300|COMBINER_EST|Os09g0428300|8	Rep: Os09g0428300 protein - Oryza sativa subsp. japonica (Rice), complete [TC560624]	0.255326	0.00119228
AK060695	Conserved hypothetical protein. [Os02t0691500-01]	0.254395	0.0201866
AK103494	Conserved hypothetical protein. [Os02t0257200-01]	0.253874	0.00240971
AK102041	Conserved hypothetical protein. [Os02t0584900-01]	0.253797	0.004662
CT848623	Thaumatin, pathogenesis-related family protein. [Os12t0568900-01]	0.253573	0.0023827
osa-miR415|Os12|3'seq	osa-miR415|Os12|3'seq	0.25353	0.0116392
AK111271	Conserved hypothetical protein. [Os10t0173000-01]	0.253386	0.00069369
Os12g0465600|COMBINER|CI036134|6	Os12g0465600|COMBINER|CI036134|6	0.252254	0.00537359
AK288245	Hypothetical gene. [Os05t0315325-01]	0.25207	0.004662
AK108339	Serine/threonine protein kinase-related domain containing protein. [Os11t0300700-01]	0.25204	0.0405654
AK072872	Similar to Cinnamoyl-CoA reductase. [Os08t0441500-01]	0.252006	0.000766692
NM_001053964	Protein kinase, core domain containing protein. [Os02t0615300-00]	0.251067	0.000397198
AK072705	KIP1-like domain containing protein. [Os01t0167900-01]	0.251026	0.0031668
Os01g0724700|COMBINER|CI183236|6	Rep: DEAH (Asp-Glu-Ala-His) box polypeptide 37 - Rattus norvegicus, partial (4%) [TC520596]	0.250632	0.000733868
AK064298	UDP-glucuronosyl/UDP-glucosyltransferase family protein. [Os01t0736100-02]	0.250466	0.000160035
AK063567	Similar to UPF0497 membrane protein 9. [Os12t0514300-01]	0.250442	0.00216461
AK099698	Similar to CEL5 [Os02t0738600-01]	0.250427	0.00731131
AK070216	TGF-beta receptor, type I/II extracellular region family protein. [Os04t0597600-01]	0.250072	0.00243023
AK111266	Conserved hypothetical protein. [Os02t0758200-01]	0.249901	0.00103392
Os02g0572000|mRNA|AK105571|CDS+3'UTR	Conserved hypothetical protein. [Os02t0572000-01]	0.249751	0.00339037
AK062900	Similar to Phi-1 protein. [Os02t0756600-01]	0.249328	0.000110246
AK060562	Xyloglucan fucosyltransferase family protein. [Os08t0334900-01]	0.248917	0.00115725
CI160909	CI160909 Oryza sativa (japonica cultivar-group) Panicles mixture of one, two, three weeks after flowering Oryza sativa (japonica cultivar-group) cDNA clone 030-M074R-E02 3', mRNA sequence [CI160909]	0.248699	0.004662
NM_001058918	Oryza sativa Japonica Group Os04g0288100 (Os04g0288100) mRNA, complete cds [NM_001058918]	0.248431	0.0097481
Os08g0150700|mRNA|AK109659|CDS+3'UTR	Cyclin-like F-box domain containing protein. [Os08t0150700-01]	0.248284	0.000259539
AK063979	Nucleic acid-binding, OB-fold domain containing protein. [Os02t0528500-01]	0.248277	0.00567999
CO435776	Similar to Metallothionein-like protein 3B. [Os05t0202800-00]	0.247928	0.0448053
[truncated: 357 more rows]
