# Supplementary material for: Jasmonic Acid-Induced β-Cyclocitral Confers Resistance to Bacterial Blight and Negatively Affects Abscisic Acid Biosynthesis in Rice
Source: Int J Mol Sci. 2023 Jan 15;24(2):1704. doi: 10.3390/ijms24021704 (PMC9866013; doi:10.3390/ijms24021704)
Supplement: Supplementary file 1 [file ijms-24-01704-s001.zip › Supplementary Table S2 Primer sequences (RT-qPCR).xlsx]

## Sheet: Primer Sequences
	Table S2. Sequences of gene-specific primers used for RT-qPCR
	Accession number	Gene name	Sense primer (5'- 3')	Antisense primer (5'- 3')
	(1) Os01g03360	Bowman-Birk type bran trypsin inhibitor	ACGAGACGGAGAGGCACTTC	TCGATCCCTTCTCAGAACAATCTTC
	(2) Os09g36580	Thaumatin-like protein 1	CCTTTCAGGAAACTTGCTACTTTAG	TCTTTACTTGGAATACAGCGTGTG
	(3) Os12g25090	Subtilisin/chymotrypsin inhibitor	CCGAATCTTCGTCGACACC	GAGAAAGGATACGGTCGGG
	(4) Os01g71830	Beta-1,3-glucanase	CCATGTCAATGCGAATAAGG	CACAATGTGCCATACAGAGTACA
	(5) Os07g48060	Peroxidase (OsPrx115)	TCATCGCCACGAATTTGC	CAAATACAAGAGCAGGCCATC
	(6) Os01g03330	Proteinase inhibitor I12	ACTGATCCTTGCAGATATGATCG	AGACTATAGCAACTCTGGATGATCG
	(7) Os05g31140	Beta-glucanase	ACAGTATTGTACAGAGGGCTTGG	ATACTATCGCGTACGCATCTGAC
	(8) Os01g03340	Bowman Birk trypsin inhibitor	TGCAAGGACCGCTTCAC	TTATTGATGGACACACAGATCG
	(9) Os12g38150	Thaumatin	CCACGTGTACGGACTAGCTG	CGTACAGTCGACATACGGTGTA
	(10) Os03g58940	Lipid transfer protein	CGTCGAGTTTGTACTGTCAGTTTC	ACACACCCTTCCAATCTCTTG
	(11) Os06g48300	Protein phosphatase 2C family protein	CTCTTCCATACACACCGTTCTTC	GCATCCACAGATGACACTTATGAC
	(12) Os05g46480	LEA-like protein	GAGTGAGCAGGTGAAGAGCAC	GGCAGAGGTGTCCTTGTTGG
	(13) Os05g04700	Similar to ICT protein	GTCGATCGATTTGCTCTTGC	AGATGATGCCGGGGATG
	(14) Os08g36440	Abscisic acid and stress inducible (A22) gene	ACATCAGGGGAGATGATCTGAG	CCATGGCGTTTCTATCATACATC
	(15) Os01g64000	Similar to ABA response element binding factor	ACACTCATCCTGCTTCTGGTG	GGTCCAGGCAGGTTTACAAG
	(16) Os11g26760	Dehydrin RAB 16C	CACCAAATATGTCGTGATGTACG	AATGTGTCATCCGTCCCAAG
	(17) Os12g29400	GRAM domain containing protein	GGATCGAACGATGAGCTTTG	CCATACATGCCAACAACTAGGAG
	(18) Os06g10880	Similar to ABA-responsive element binding protein 1	GCGCTCAGCTTCAGAGTTG	AGTAATCGACGCCAGCATTC
	(19) Os11g26750	Dehydrin RAB 16D	CATGCCATGTGTGTGATCG	CGGAACACACACACAGATATACAAG
	(20) Os02g44870	Dehydrin family protein	AGGCCATGGTTGGAATTTG	GACCAGGCCTTGACCAATC
	Os12g42280	OsNCED2	CATCCGAGCTCCTCGTCG	GGAAGGTGTTTTGGAATGAACC
	Os07g05940	OsNCED3a	CATCTCCTTCTCCCTCCTCC	CGCACCCTGCTTGATCTTG
	Os03g44380	OsNCED9	CCTCCCAAACCATCCAAAC	GTGAGCATATCCTGGCGTC
	Os12g44310	OsCCD1	ACAACTGGCAAAACAATCAGC	AGCCAATTATTTCCCCGAGTAAG
	Os02g47510	OsCCD4a	CTTCCATGGCCTGTTCG	TGTGTGCACTTATACTACGTGTTCC
	Os12g24800	OsCCD4b	CAGAGCTAGACATTGTTGCAGAAG	TTATTGTTGTGCGAGAAGTTCG
	Os04g46470	OsCCD7	GCAAGCATCAGATCCAGTCTAAC	ATTTGGTTCCCCTGATAATTCC
	Os01g54270	OsCCD8a	GATAAGTGTGTGTTCGGTGTGC	CTCTCTATCGCGCATATTTTCTC
	Os09g15240	OsCCD8b	ACATTTGAAGGTGCTCCTGTG	CACGTCATTGTGTTTGCTAGTG
	Os01g38580	OsCCD8c	ATCTATTGTAAGCTCCGACGATG	CAATCCGTAGGGGAACCTG
	Os08g28240	OsCCD8d	CATCATTGACGCCCGAAA	AATGAATGCTCCATGCAAAC
	Os11g06390	Actin	GAGTATGATGAGTCGGGTCCAG	ACACCAACAATCCCAAACAGAG
